# Supplementary material for: Metabolomics analysis reveals diverse nematicidal metabolites from spore-forming bacteria
Source: AIMS Microbiol. 2026 Apr 23;12(2):211–23. doi: 10.3934/microbiol.2026009 (PMC13370276; doi:10.3934/microbiol.2026009)
Supplement: Supplementary file 1 [file microbiol-12-02-009-s001.xls]

## Sheet: non-peptide metabolites
Compound		ZZQ-1586	ZZQ-1587	ZZQ-1588	ZZQ-1589	ZZQ-1590	ZZQ-1591	ZZQ-1592	ZZQ-1593	ZZQ-1594	ZZQ-1595	ZZQ-1596	ZZQ-1598	ZZQ-1599	ZZQ-19	ZZQ-20	ZZQ-1604	ZZQ-21	ZZQ-1605	ZZQ-1606	ZZQ-1607	ZZQ-13	ZZQ-1608	ZZQ-1609	ZZQ-1611	ZZQ-1613	ZZQ-14	ZZQ-1614	ZZQ-1615	ZZQ-1616	ZZQ-1531	ZZQ-1544	ZZQ-1547	ZZQ-1119	ZZQ-8	ZZQ-1558	ZZQ-1560	ZZQ-1563	ZZQ-1569	ZZQ-1575	ZZQ-1578	ZZQ-15	ZZQ-1526	ZZQ-10	ZZQ-1583	ZZQ-18	ZZQ-11	ZZQ-1537	ZZQ-1538
Zalcitabine		0	0	0	0	0	0	0	0	0	0	0	0	0	0	0	0	0	0	0	0	0	0	0	0	0	0	0	0	0	0	0	0	0	0	0	0	0	0	0	0	0	0	0	0	0	0	0	0
Xanthine		0	0	0	0	0	0	0	0	0	0	0	0	0	0	0	0	0	0	0	0	0	0	0	0	0	0	0	0	0	0	0	0	0	0	0	0	0	0	0	0	0	0	0	0	0	0	0	0
Visnagin		0	0	0	0	0	0	0	0	0	0	0	0	0	0	0	0	0	0	0	0	0	0	0	0	0	0	0	0	0	0	0	0	0	0	0	0	0	0	0	0	0	0	0	0	0	0	0	0
Viridiflorine		0	0	0	0	0	0	0	0	0	0	0	0	0	0	0	0	0	0	0	0	0	0	0	0	0	0	0	0	0	0	0	0	0	0	0	0	0	0	0	0	0	0	0	0	0	0	0	0
Vigabatrin		0	0	0.0394	0.6734	0	0	0	0	0	0	0	0	0	0	0	0	0	0	0	0.2937	0	0	0	0	0	0	0	0	0	0	0	0	0.0285	0.1088	0	0	0	0	0	0	0	0	0	0	0	0.0121	0	0
Vidarabine		0	0	0	0	0	0	0	0	0	0	0	0	0	0	0	0	0	0	0	0	0	0	0	0	0	0	0	0	0	0	0	0	6.4047	0	0	0	0	0	0	0	0	0	0	0	0	0	0	0
Veratridine		4.319	0	2.1721	0	0	0	0	5.9091	0	0	0	0	0	0	0	0	0	8.9612	0	0	0	0	0	0	0	0	0	0	0	0	0	0	0	0	0	0	0	0	0	0	0	0	0	0	0	0	0	0
Valerianae alkaloid B		0	0	0	0	0	0	0	0	0	0	0	0	0	0	0	0	0	0	0	0	0	0	0	0	0	0	0	0	0	0	0	0	0	0	0	0	0	0	0	0	0	0	0	0	0	0	0	0
Uridine		0	0	0	0	0	0	0	0	0	0	0	0	0	0	0	0	0	0	0	0	0	0	0	0	0	0	0	0	0	0	0	0	0	0	0	0	0	0	0	0	0	0	0	0	0	0	0	0
Uracil		0	0	0	0	0	0	0	0	0	0	0	0	0	0	0	0	0	0	0	0	0	0	0	0	0	0	0	0	0	0	0	0	0	0	0	0	0	0	0	0	0	0	0	0	0	0	0	0
Ubiquinone		0	0	0	0	0	0	0	0	0	0	0	0	0	0	0	0	0	0	0	0	0	0	0	0	0	0	0	0	0	0	0	0	0	0	0	0	0	0	0	0	0	0	0	0	0	0	0	0
Tyrosine		0	0	0	0	0	0	0	0	0	0	0	0	0	0	0	0	0	0	0	0	0	0	0	0	0	0	0	0	0	0	0	0	0	0	0	0	0	0	0	0	0	0	0	0	0	0	0	0
Tryptophan		0	0	0	0	0	0	0	0	0	0	0	0	0	0	0	0	0	0	0	0	0	0	0	0	0	0	0	0	0	0	0	0	0	0	0	0	0	0	0	0	0	0	0	0	0	0	0.2895	0.5361
Tropine		0	0	0	0	0	0	0	0	0	20.7089	6.4434	6.3434	12.4957	0	0	0	0	0	0	11.8338	0	0	0	0	0	0	0	0	0	0	0	0	0	0	0	0	0	0	0	0	0	0	0	0	0	0	0	0
Triparanol		13.2576	21.6217	13.9969	22.5487	23.3018	24.7157	22.9861	13.7525	23.2356	0	0	0	0	23.1913	21.951	0	7.6836	0	22.963	0	22.8318	7.456	23.4963	21.9985	0	23.5717	21.5035	21.3243	19.639	21.603	13.5535	21.0824	20.5618	22.3189	0	22.1139	7.3575	24.1001	23.8652	22.6668	6.5605	24.3114	0	0	22.381	14.8609	20.3436	20.0303
Triamcinolone acetonide sulfate		0	0	0	0	0	0	0	0	0	0	0	0	0	0	0	0	0	0	0	0	0	0	0	0	0	0	0	0	0	0	0	0	18.4058	5.9805	0	19.943	0	0	0	0	0	0	0	0	0	0	0	0
Traumatic acid		0	19.0828	0	0	0	0	0	0	0	0	0	0	0	0	0	0	0	0	0	0	0	0	0	0	0	6.3568	0	0	0	0	0	0	0	0	0	0	0	12.5311	0	12.6665	6.3173	0	0	6.4816	0	6.3541	0	0
Tranylcypromine glucuronide		0	0	0	0	0	0	0	0	0	0	0	0	0	0	0	0	0	0	0	0	0	0	0	0	0	0	0	0	0	0	0	0	0	0	0	0	0	0	0	0	0	0	0	0	0	0	0	0
Tranexamic acid		0	0	0	13.3024	0	0	0	0	0	0	0	0	0	0	0	0	0	0	0	0	0	0	0	0	0	20.9298	0	0	0	0	0	0	0	6.2737	0	0	0	0	0	0	0	0	0	0	0	0	0	0
Tolperisone		0	0	0	0	0	0	0	0	0	0	0	0	0	0	0	0	0	0	0	0	0	0	0	0	0	0	0	0	0	0	0	0	0	0	0	0	0	0	0	0	0	0	0	0	0	0	0	0
Thymine		0	0	0	0	0	0	0	0	0	0	0	0	0	0	0	0	0	0	0	0	0	0	0	0	0	0	0	0	0	0	0	0	0	0	0	0	0	0	0	0	0	0	0	0	0	0	0	0
Threonate		0	0	0	0	0	0	0	0	0	0	0	0	0	0	0	0	0	0	0	0	0	0	0	0	0	0	0	0	0	0	0	0	0	0	0	0	0	0	0	0	0	0	0	0	0	0	0	0
Thioacetic anhydride		0	0	0	0	0	0	0	0	0	0	0	0	0	0	0	0	0	0	0	0	0	0	0	0	0	0	0	0	0	0	0	0	0	0	0	0	0	0	0	0	0	0	0	0	0	0	0	0
Thermopsine		0	0	0	0	20.0721	19.0203	0	0	0	0	0	0	0	21.3195	21.02	0	19.9534	0	0	0	0	0	0	0	0	0	0	0	0	0	0	0	0	0	0	0	0	0	0	0	0	0	0	0	0	0	0	0
Theaspirone		0	0	0	0	0	0	0	0	0	0	0	0	0	0	0	0	0	0	0	0	0	0	0	0	0	0	0	0	0	0	0	0	0	0	0	0	0	0	0	0	0	0	0	0	0	0	0	0
Thalfoetidine		0	0	0	0	0	0	0	0	0	0	0	0	0	0	0	0	0	0	0	0	0	0	0	0	0	0	0	0	0	0	0	0	0	0	0	0	0	0	0	0	0	0	0	0	0	0	0	0
Tetrahydropteroyltri-L-glutamate		0	0	0	0	0	0	0	0	0	0	0	0	0	0	0	0	0	0	0	0	0	0	0	0	0	0	0	0	0	0	0	0	0	0	0	0	0	0	0	0	0	0	0	0	0	0	0	0
Tetrahydrofolic acid		0	0	0	0	0	0	0	0	0	0	0	0	0	0	0	0	0	0	0	0	0	0	0	0	0	0	0	0	0	0	0	0	0	0	0	0	0	0	0	0	0	0	0	0	0	0	0	0
Tenuifoliside D		0	0	0	0	0	0	0	0	0	0	0	0	0	0	0	0	0	0	0	0	0	0	0	0	0	0	0	0	0	0	0	0	0	0	0	0	0	0	0	0	0	0	0	0	0	0	0	0
Telmisartan		0	0	0	0	0	0	0	0	0	0	0	0	0	0	0	0	0	0	0	0	0	0	0	0	0	0	0	0	0	0	0	0	0	0	0	0	0	0	0	0	0	0	0	0	0	0	0	0
Tegaserod		0	0	0	0	0	0	0	0	0	0	0	0	0	0	0	0	0	0	0	0	0	0	0	0	0	0	0	0	0	0	0	0	0	0	0	0	0	0	7.013	0	0	0	0	0	0	0	0	0
Taxumairol E		0	0	0	0	0	0	0	0	0	0	0	0	0	0	0	0	0	0	0	0	0	0	0	0	0	0	0	0	0	0	0	0	0	0	0	0	0	0	0	0	0	0	0	0	0	0	0	0
Taxinine J		0	0	0	0	0	0	0	0	0	0	0	0	0	0	0	0	0	0	0	0	0	0	0	0	0	0	0	0	0	0	0	0	0	0	0	0	0	0	0	0	0	0	0	0	0	0	0	0
Swietenolide-3-acetate		0	18.0044	0	0	0	0	0	0	0	0	0	0	0	0	0	0	0	0	0	0	0	0	0	0	0	0	0	0	0	0	0	5.9186	5.8977	0	0	0	0	0	0	0	0	0	0	0	0	0	0	0
Sulfaphenazole		0	0	0	0	0	0	0	0	0	0	0	0	0	0	0	0	0	0	0	0	0	0	0	0	0	0	0	0	0	0	0	0	0	0	0	0	0	0	0	0	0	0	0	0	0	0	18.0699	18.01
Succinoadenosine		0	17.9278	0	0	0	0	0	0	0	0	0	0	0	0	0	0	0	0	0	0	0	0	0	0	0	0	0	0	0	0	0	0	17.4768	0	0	0	0	0	0	0	0	0	0	0	0	0	0	0
Strychnogucine C		0	0	0	0	0	0	0	0	0	0	0	0	0	0	0	0	0	0	0	0	0	0	0	0	0	0	0	0	0	0	0	0	0	0	0	0	0	0	0	0	0	0	0	0	0	0	0	0
Spiramycin 1		0	0	0	0	0	0	0	0	0	0	0	0	0	0	0	0	0	0	0	0	0	0	0	0	0	0	0	0	0	0	0	0	0	0	0	0	0	0	0	0	0	0	0	0	0	0	0	0
Spiradine F		0	0	0	0	0	0	0	0	0	0	0	0	0	0	0	0	0	0	0	0	0	0	0	0	0	0	0	0	0	0	0	0	0	0	0	0	0	0	0	0	0	0	0	0	0	0	0	0
Spermine		0	0	0	0	0	0	0	0	0	0	0	0	0	0	0	0	0	0	0	0	0	0	0	0	0	0	0	0	0	0	0	0	0	0	0	0	0	0	0	0	0	0	0	0	0	0	0	0
Spermidine		0	0	0	0	5.9059	0	5.4605	0	0	13.9804	0	0	6.1354	0	5.6038	0	0	0	0	0	0	0	0	14.107	0	0	0	0	0	0	0	0	14.4117	0	0	14.0195	6.1273	0	12.9427	0	5.5469	6.3729	0	0	6.2618	0	0	0.2263
Sorbaldehyde		0	0	0	0	0	0	0	0	0	0	0	0	0	0	0	0	0	0	0	0	0	0	0	0	0	0	0	0	0	0	0	0	0	0	0	0	0	0	0	0	0	0	0	0	0	0	0	0
Sodium ferulate		0	0	0	0	0	0	0	0	0	0	0	0	0	0	0	0	0	0	0	0	0	0	0	0	0	0	0	0	0	0	0	0	0	0	0	0	0	0	0	0	0	0	0	0	0	0	0	0
Shihunidine		0	0	0	0	0	0	0	0	0	0	0	0	0	0	0	0	0	0	0	0	0	0	0	0	0	0	0	0	0	0	0	0	0	0	0	0	0	0	0	0	0	0	0	0	0	0	0	0
Sesamoside		0	0	0	0	0	0	0	0	0	0	0	0	0	0	0	0	0	0	0	0	0	0	0	0	0	0	0	0	0	0	0	0	0	0	0	0	0	0	0	0	0	0	0	0	0	0	0	0
Selamectin	MCs	0	0	0	0	0	0	0	0	0	0	0	0	0	0	0	0	0	20.3186	0	0	0	0	6.5401	0	0	0	19.2501	0	0	0	0	0	0	0	0	0	0	0	0	6.9542	0	0	19.7817	0	0	6.5712	0	0
Sedoheptulose 7-phosphate		0	0	0	0	0	0	0	0	0	0	0	0	0	0	0	0	0	0	0	0	0	0	0	0	0	0	0	0	0	0	0	0	0	0	0	0	0	0	0	0	0	0	0	0	0	0	0	0
Securinol A		0	0	0	0	0	0	0	0	0	0	0	0	0	0	0	0	0	0	0	0	0	0	0	0	0	0	0	0	0	0	0	0	0	0	0	0	0	0	0	0	0	0	0	0	0	0	0	0
Securinine		0	0	0	0	0	0	0	0	0	0	0	0	0	0	0	0	0	0	0	0	0	0	0	18.7802	0	0	0	0	0	0	0	0	0	0	0	0	0	0	0	0	0	0	0	0	0	0	0	0
Sarmentoside B		4.3576	0	0.0527	0	0	0	0	0	14.3089	0	0	0	0	0	0	12.8843	0	0	0	0	0	0	0	6.1126	0	5.4149	0	0	0	0	0	0	1.9545	0	0	1.883	0	0	0	0	0	0	12.924	0	0	1.9377	0	0
Rifamycin W		0	0	0	0	0	0	6.2368	0	0	0	0	0	0	0	6.3235	0	0	0	0	0	0	0	0	0	0	0	0	0	0	0	0	0	5.8119	20.1285	0	0	12.5118	0	6.4271	0	6.4645	0	0	12.3921	0	0	0	0
Rifamycin B		0	0	0	0	0	0	0	0	6.4195	0	0	0	0	0	0	0	0	0	0	0	0	0	0	0	0	19.2951	0	0	0	0	0	0	0	5.9619	0	19.6964	0	0	0	0	0	0	0	0	0	0	0	0
Riboflavin		0	0	0	0	0	0	0	0	0	0	0	0	0	0	0	0	0	0	0	0	0	0	0	0	0	0	0	0	0	0	0	0	0	0	0	0	0	0	0	0	0	0	0	0	0	0	0	0
Quinolinic acid		0	0	0	0	0	0	0	0	0	0	0	0	0	0	0	0	0	0	0	0	0	0	0	0	0	0	0	0	0	19.3558	0	0	0	0	0	0	0	0	0	0	0	0	0	0	0	0	0	0
Quassin		0	0	0	0	0	0	0	0	0	0	0	0	0	0	0	0	0	0	0	0	0	0	0	6.1693	0	0	0	0	0	0	0	0	0	0	0	0	0	0	0	0	0	0	0	0	0	0	0	0
Pyrimethamine-1-N-Oxide		0	0	0	0	0	0	0	0	0	0	0	0	0	0	0	0	0	0	0	0	0	0	0	0	0	0	0	0	0	0	0	0	0	0	0	0	0	0	0	0	0	0	0	0	0	0	0	0
Pyridoxamine		6.4152	19.4347	6.4138	0	18.4525	18.1659	18.9537	12.8105	0	18.3983	0	0	0	0	19.0528	19.1007	18.8045	0	12.0868	19.7255	12.1608	18.2988	18.4748	18.1703	6.0799	0	19.1424	0	18.5038	18.2408	11.9838	5.7372	19.3684	11.7692	0	11.2146	6.1565	18.9516	18.8074	18.2803	12.4324	18.615	8.915	19.0134	18.9929	0	0	0
Pyridinoline		6.4757	12.1871	6.41	7.0109	20.3561	0	0	6.2266	0	0	0	0	0	6.3172	19.6389	0	20.3808	0	6.3656	0	0	0	0	0	0	0	6.3429	0	0	6.313	13.3342	16.55	0	5.9525	0	15.61	9.27	20.5736	20.3657	12.4848	12.5937	6.591	0	20.3909	12.8968	0	0	0
Purine		13.4988	21.6315	12.3434	19.3381	0	0	0	5.9675	0	0	12.2187	0	0	0	0	0	0	0	0	0	0	0	0	11.9589	0	0	0	0	0	12.54	0	0	0	0	0	0	0	0	0	0	0	0	0	0	0	0	0	0
Propionylglycine methyl ester		0	0	0	0	0	0	0	0	0	0	0	0	0	0	0	0	0	0	0	0	0	0	0	0	0	0	0	0	0	0	0	0	0	0	0	0	0	0	0	0	0	0	0	0	0	0	0	0
Propanolol		0	0	0	0	0	0	0	0	0	0	0	0	0	0	0	0	0	0	0	0	0	0	0	20.3258	0	0	0	0	0	0	0	0	0	0	0	0	0	0	0	0	0	0	0	0	0	0	0	0
Prometon	Ts	0	0	12.8265	19.9534	0	0	0	6.4489	6.1171	0	6.2893	6.056	0	0	0	0	0	0	0	0	0	0	6.645	19.0649	0	6.4723	12.8733	0	0	0	0	0	0	0	0	0	6.1692	0	0	0	0	0	0	0	5.7654	0	0	0
Proline		0	0	0.1292	0	0	0	0	0	0	0	0	0	0	0	0	0	0	0	0	0	0	0	0	0	0	0	0	0	0	0	4.6662	0	0	0	0	5.7428	0	0	0	0	0	0	0	0	0	0	0	0
Prilocaine		0	0	0	0	0	0	0	0	0	0	0	0	0	0	0	0	0	0	0	0	0	0	0	0	0	0	0	0	0	0	0	0	0	0	0	18.1104	0	0	0	0	0	0	0	0	0	0	0	0
Porphobilinogen		0.0367	13.3844	0	0.135	13.0397	0	13.3944	13.1129	12.775	0	0	0	0	0	13.2527	12.5291	13.1322	0	0	13.4224	0.0787	12.4789	12.3603	0	12.7275	12.5842	12.4423	13.1475	5.3614	13.3698	3.07	0.035	12.6998	12.9268	13.2322	0	3.395	13.3731	6.7725	0.25	0.525	0	0.11	7.435	10.04	6.6794	0	0.135
Ponasteroside A		0	0	0	0	0	0	0	0	0	0	0	0	0	0	0	0	0	0	0	0	0	0	0	0	0	0	0	0	0	0	0	0	0	0	0	0	0	0	0	0	0	0	0	0	0	0	0	0
Polyfungin B		0	0	0	0	0	0	0	0	0	0	0	0	0	0	0	0	0	0	0	0	0	0	0	0	0	0	0	0	0	0	0	0	0	0	0	0	0	0	0	0	0	0	0	0	0	0	0	0
Pinosylvin methyl ether		0	0	0	0	0	0	0	0	0	0	0	0	0	0	0	0	0	0	0	0	0	0	0	0	0	0	0	0	0	0	0	0	0	0	0	0	0	0	0	0	0	0	0	0	0	0	0	0
Pindolol		0	0	0	0	0	0	0	0	0	0	0	0	0	0	0	0	0	0	0	0	0	0	0	0	0	0	0	0	0	0	0	0	0	0	0	0	0	0	0	0	0	0	0	0	0	0	0	0
Pinacidil-N-Oxide		0	0	0	0	0	0	0	0	19.599	0	0	0	0	0	0	0	0	0	0	0	0	0	0	0	0	0	0	0	0	0	0	0	0	12.1962	0	0	0	0	0	0	0	0	0	0	0	0	0	0
Pinacidil		0	0	0	0	0	0	0	0	0	0	0	0	0	0	0	0	0	0	0	0	0	0	0	0	0	0	0	0	0	0	0	0	0	0	0	17.54	0	0	0	0	0	0	0	0	0	0	0	0
Pilocarpine		0	6.6197	0	0	0	0	0	0	0	6.7108	0	0	0	0	6.663	6.9237	0	0	0	0	6.845	0	6.6163	0	0	0	0	0	0	12.5468	0	0	11.263	0	0	5.6205	0	0	0	0	0	0	0	6.4392	0	0	0	0
Picrasidine P		0	0	0	0	0	0	0	0	0	0	0	0	0	0	0	0	0	0	0	0	0	0	0	0	0	0	0	0	0	0	0	0	0	0	0	0	0	0	0	0	0	0	0	0	0	0	0	0
Phytosphingosine		0	0	0	0.259	0	0	0	0	0.4141	0	0	0	0	0	0	0	0	0	0	0	0	0	0	0	0	0.3614	0	0	0	0	0	0	0	0	0	0	0	0	0	0	0	0	0.1866	0	0	0	0	0
Physovenine		0	0	0	0	0	0	0	0	0	0	0	0	0	0	0	0	0	0	0	0	0	0	0	0	0	0	0	0	0	0	0	0	0	0	0	0	0	0	0	0	0	0	0	0	0	0	0	0
Physostigmine		5.9723	18.1706	6.1683	0	0	0	0	0	0	0	0	0	0	0	6.0247	0	0	0	0	0	0	0	0	11.6528	0	0	0	0	0	18.0834	0	0	11.9598	0	0	0	5.9885	0	0	0	0	0	0	0	0	0	0	0
Phthalic anhydride		0	0	0	0	0	0	0	0	0	0	0	0	0	0	0	0	0	0	0	0	0	0	0	0	0	0	0	0	0	0	0	0	0	0	0	0	0	0	0	0	0	0	0	0	0	0	0	0
Phthalic acid Mono-2-ethylhexyl Ester		0	12.0492	0	0	0	0	15.3783	0	0	15.1523	0	0	0	0	15.3268	0	0	0	0	0	14.7382	14.9239	15.1135	15.0338	15.0443	14.2159	15.2496	14.9573	14.9722	5.9738	0	0	12.7198	0	0	12.708	15.0718	0	0	0	6.3303	0	0	0	0	0	0	0
Phosphocreatine		0	0	0	0	0	0	0	0	0	0	0	0	0	0	0	0	0	0	0	0	0	0	0	0	0	0	0	0	0	0	0	6.1592	17.5196	0	0	0	0	0	0	0	0	0	0	0	0	0	0	0
Pholcodine		0	0	0	0	0	0	0	0	0	0	0	0	0	0	0	0	0	0	0	0	0	0	0	0	0	0	0	0	0	0	0	0	0	0	0	0	0	0	0	0	0	0	0	0	0	0	0	0
Phenylethylmalonamide		0	0	0	0	0	0	0	0	0	0	0	0	0	0	0	0	0	0	0	0	0	0	0	0	0	0	0	0	0	0	0	0	0	0	0	0	0	0	0	0	0	0	0	0	0	0	0	0
Phenylethylamine		0	0	0	0	0	0	0	0	0	0	0	0	0	0	0	0	0	0	0	0	0	0	0	0	0	0	0	0	0	0	0	0	0	0	0	0	0	0	0	0	0	0	0	0	0	0	17.0711	18.0097
Phenylephrine 3-O-sulfate		0	0	0	0	0	0	0	20.3709	0	0	0	0	0	0	0	0	0	0	0	0	0	0	0	0	0	0	0	0	0	0	0	0	19.9333	0	0	0	0	0	0	0	0	0	0	0	0	0	0	0
Phenylephrine 3-O-glucuronide		0	0	0	6.8317	0	0	0	9.61	0	0	0	0	0	0	0	0	0	0	6.7119	0	0	0	0	0	0	0	20.7202	0	0	20.0217	14.3781	13.3491	0	0	19.4833	19.75	6.4785	0	6.25	0	0	0	0	0	0	0	0	0
Phenylacetylglycine methyl ester		6.3868	0	0	6.4196	6.3188	0	12.5081	0	0	0	0	0	19.0607	6.2638	0	0	0	0	0	0	0	0	0	0	0	0	0	0	0	0	0	0	17.5214	19.6032	0	18.5668	0	18.7145	0	0	0	18.6036	0	5.9928	0	0	16.8789	0
Phenylacetic acid	SACs	0	0	0	0	0	0	0	0	0	0	0	0	0	0	0	0	0	0	0	0	0	0	0	0	0	0	0	0	0	0	0	0	0	0	0	0	0	0	0	0	0	0	0	0	0	0	0	0
Phenacetine		6.7371	0	0	0	20.4383	20.7064	19.9275	0	0	0	0	0	0	20.1361	20.5044	0	20.3908	0	13.3624	0	0	0	6.4957	0	0	0	0	0	20.2972	0	0	0	0	0	0	0	6.67	0	0	6.6506	0	0	0	6.8172	20.4382	0	0	0
PGG2		0	0	0	0	0	0	0	0	0	0	0	0	0	0	0	0	0	0	0	0	0	0	0	0	0	0	0	0	0	0	0	0	0	0	0	0	0	0	0	0	0	0	0	0	0	0	0	0
Perindopril lactam		0	0	0	0	0	0	0	0	0	0	0	0	0	0	0	0	0	0	0	0	0	0	0	0	0	0	0	0	0	0	0	0	0	0	0	0	0	0	0	0	0	0	0	0	0	0	0	0
Pentobarbital		0	0	0	0	0	0	0	0	0	0	0	0	0	0	0	0	0	0	0	0	0	19.8928	0	0	0	0	0	0	0	0	0	0	0	0	0	0	0	0	0	0	0	0	0	0	0	0	0	0
pentanamide		0	18.79	0	0	0	0	0	0	0	0	0	0	0	0	0	0	0	0	0	0	0	19.7588	20.3239	0	0	0	0	0	0	0	0	0	0	0	0	0	0	0	0	0	0	0	0	0	0	0	0	0
Peganidin		0	0	0	0	0	0	0	0	0	0	0	0	0	0	0	0	0	0	0	0	0	0	0	0	0	0	0	0	0	0	0	0	0	0	0	0	0	0	0	0	0	0	0	0	0	0	0	0
Parahydroxyphenylacetic acid		0	0	0	0	0	0	0	0	0	0	0	0	0	0	0	0	0	0	0	0	0	0	0	0	0	0	0	0	0	0	0	0	0	0	0	0	0	0	0	0	0	0	0	0	0	0	0	0
Pantothenic Acid		0	0	0	7.2858	0	0	0	6.8115	7.1387	0	0	0	0	0	0	0	0	5.9656	6.4012	6.9983	0	6.774	6.3262	6.2271	0	0.3452	0	7.5165	0	0	6.9344	7.0273	6.5589	7.584	0	7.0394	0	0	0	0	0	0	0	0	0	6.7506	17.6193	17.8745
p-Hydroxyprimidone		0	0	0	0	0	0	0	0	0	0	0	0	0	0	0	0	0	0	0	0	0	0	0	0	0	0	0	0	0	0	0	0	0	0	0	0	0	0	0	0	0	0	0	0	0	0	0	0
p-Hydroxymethylphenidate		0	12.0546	7.0636	6.5012	0	0	0	0	0	0	0	0	0	0	0	0	0	0	0	0	0	22.9307	23.709	20.0856	0	0	0	0	0	0	0	0	5.863	6.0816	0	21.3006	0	0	20.001	0	0	0	0	0	0	0	17.2026	19.4926
p-hydroxyfosinoprilat		0	0	0	0	0	0	0	0	0	0	0	0	0	0	0	0	0	0	0	0	0	0	0	0	0	0	0	0	0	0	0	0	0	0	0	0	0	0	0	0	0	0	0	0	0	0	0	0
p-Hydroxycinnamaldehyde		23.6486	0	15.602	22.8699	20.3288	19.8016	22.265	19.8934	26.4946	13.6332	22.3894	24.4083	26.382	22.3776	19.5549	24.4064	22.1531	24.2946	21.2188	0	22.7899	21.885	16.355	6.354	26.437	24.5842	0	24.6628	12.6038	0	0	0	0	0	0	0	0	0	0	0	0	6.571	0	0	22.1839	26.4543	0	0
p-Coumaric acid		7.1992	0	21.4481	22.0861	23.0993	22.6844	23.1904	15.09	22.0127	24.0994	22.2764	24.1005	22.8129	21.9362	23.9491	21.7003	23.4732	23.2645	14.7847	12.3796	23.522	22.6811	23.5739	20.5099	22.8831	23.3631	21.4624	23.853	22.0896	12.9778	7.3515	0	0	14.8853	0	15.9686	14.1341	23.2724	14.0527	7.1212	7.0521	0	0	0	23.7236	22.6238	0	0
p-Aminobenzoic acid		0	0	0	0	0	0	0	0	0	0	0	0	0	0	0	0	0	0	0	0	0	0	0	0	0	0	0	0	0	0	0	0	0	0	0	0	0	0	0	0	0	0	0	0	0	0	0	0
Oxomethylphenidate		0	0	0	0	0	0	0	0	0	0	0	0	0	0	0	0	0	0	0	0	0	0	0	0	0	0	0	0	0	0	0	0	0	0	0	0	0	0	0	0	0	0	0	0	0	0	0	0
Ornithine		0	0	0	0	0	0	0	0	0	0	0	0	0	0	0	0	0	0	0	0	0	0	0	0	0	0	0	0	0	0	0	0	0	0	0	0	0	0	0	0	0	0	0	0	0	0	0	0
Odoroside F		0	0	0	0	0	0	0	0	0	0	0	0	0	0	0	0	0	0	0	0	0	0	0	0	0	0	0	0	0	0	0	0	0	0	0	0	0	0	0	0	0	0	0	0	0	0	0	0
Odontoside		0	0	0	0	0	0	0	0	0	0	0	0	0	0	0	0	0	0	0	0	0	0	0	0	0	0	0	0	0	0	0	0	0	0	0	0	0	0	0	0	0	0	0	0	0	0	0	0
Octopine		0	0	0	0	12.9868	0	19.4629	0	19.5073	0	0	0	12.9378	0	0	0	19.4515	0	0	0	20.2388	9.95	0	0	0	20.5865	0	13.4869	0	0	0	0	0	0	0	0	0	0	0	0	0	0	0	0	0	6.7117	0	0
Octanal		0	0	0	0	0	0	0	0	0	0	0	0	0	0	0	0	0	0	0	0	0	0	0	0	0	0	0	0	0	0	0	0	0	0	0	0	0	0	0	0	0	0	0	0	0	0	0	0
O-Succinyl-L-homoserine		0	0	0	0	0	0	0	0	0	0	0	0	0	0	0	0	0	0	0	0	0	0	0	0	0	0	0	0	0	0	0	0	0	0	0	0	0	0	0	0	0	0	0	0	0	0	0	0
O-Hydroxyphenylpyruvic acid lactone		0	0	0	0	0	0	0	0	0	0	0	0	0	0	0	0	0	0	0	0	0	0	0	0	0	0	0	0	0	0	0	0	0	0	0	0	0	0	0	0	0	0	0	0	0	0	0	0
O-Acetylserine		0	0	0	0	0	0	0	0	0	0	0	0	0	0	0	0	0	0	0	0	0	0	0	0	0	0	0	0	0	0	0	0	12.6848	0	0	0	0	0	0	0	0	0	0	0	0	0	0	0
Normenisarine		0	0	0	0	0	0	0	0	0	0	0	0	0	0	0	0	0	0	0	0	0	0	0	0	0	0	0	0	0	0	0	0	0	0	0	0	0	0	0	0	0	0	0	0	0	0	0	0
Norharman		0	0	0	0	0	0	0	0	0	0	0	0	0	0	0	0	0	0	0	0	0	0	0	0	0	0	0	0	0	0	0	0	0	0	0	0	0	0	0	0	0	0	0	0	0	0	0	0
Nimbolidin B		0	0	0	0	0	0	0	0	0	0	0	0	0	0	0	0	0	0	0	0	0	0	0	0	0	0	0	0	0	0	0	0	0	0	0	0	0	0	0	0	0	0	0	0	0	0	0	0
Nicotinic acid		0	0	0	0	0	0	0	0	0	0	0	0	0	0	0	0	0	0	0	0	0	0	0	0	0	0	0	0	0	0	0	0	0	0	0	0	0	0	0	0	0	0	0	0	0	0	0	0
N-(2-hydroxyethyl)-Nicotinamide		0	0	0	0	0	0	0	0	0	0	0	0	0	0	0	0	0	0	0	0	0	0	0	0	0	0	0	0	0	0	0	0	0	0	0	17.3476	0	0	0	0	0	0	0	0	0	0	0	0
Neomethymycin		0	0	0	0	0	0	0	0	0	0	0	0	0	0	0	0	0	0	0	0	0	20.1533	21.02	15.1067	0	0	0	0	0	0	0	0	0	0	0	0	0	0	0	0	0	0	0	0	0	0	0	0
Nefopam N-oxide		0	0	0	0	0	0	0	0	0	0	0	0	0	0	0	0	0	0	0	0	0	0	0	0	0	0	0	0	0	0	0	0	0	0	0	0	0	0	0	0	0	0	0	0	0	0	0	0
Nefopam		0	0	0	0	0	0	0	0	0	0	0	0	0	0	0	0.1414	0	0	0	0	0	0.1236	0	0	0	0	0	0	0.1395	16.4068	8.2211	0.1245	0.1401	8.3295	7.3983	7.1091	0	0	0	7.4422	15.2507	16.3389	7.3229	0	0.186	0	0	0
Nadolol		0	0	0	0	21.2615	21.0736	0	0	0	0	0	0	0	6.4488	13.2747	0	21.3613	0	0	0	20.1309	0	0	0	0	0	0	0	0	0	0	0	0	0	0	0	0	0	0	0	0	0	0	0	0	0	0	0
N2,N2-Dimethylguanosine		0	0	0	0	0	0	0	0	0	0	0	0	0	0	0	0	0	0	0	0	0	0	0	0	0	0	0	0	0	0	0	0	0	0	0	0	0	0	0	0	0	0	0	0	0	0	0	0
N1,N12-Diacetylspermine		0	0	0	0	0	0	0	0	0	0	0	5.8525	0	0	0	0	0	0	0	0	0	0	0	0	0	0	0	0	0	0	0	5.9684	0	5.9278	0	0	0	0	0	0	0	0	0	0	0	0	0	0
N1-Acetylspermidine		0	12.2792	0	0	0	12.0801	6.1953	0	0	5.9461	6.0143	0	0	0	12.2559	0	0	0	0	0	0	0	0	5.6161	0	0	0	0	0	0	0	0	0	0	6.1167	0	0	6.2711	0	0	0	0	0	0	12.0331	0	0	0
N,N-Diethylcarbamoylpiperazine		0	0	0	0	0	0	0	0	0	0	0	0	0	0	0	0	0	0	0	0	0	20.1696	6.7394	0	0	0	0	0	6.6042	0	0	0	0	0	0	0	0	0	0	0	0	0	0	0	0	0	0	0
N,N-Didesmethylorphenadrine		0	0	0	0	0	0	0	0	0	0	0	0	0	0	0	0	0	0	0	0	0	23.5138	23.4613	22.3583	0	0	0	0	0	0	0	0	0	0	0	0	0	0	0	0	0	0	0	0	0	0	0	0
N-trans-Feruloyltyramine		0	0	0	0	0	0	0	0	0	0	0	0	0	0	0	0	0	0	0	0	0	0	0	0	0	0	0	0	0	0	0	0	0	0	0	0	0	0	0	0	0	0	0	0	0	0	0	0
N-succinyl-L-Glutamate 5-semialdehyde		0	0	0	0	0	0	0	0	0	0	0	0	0	0	0	0	0	0	0	0	0	0	0	0	0	0	0	0	0	0	0	0	0	0	0	0	0	0	0	0	0	0	0	0	0	0	0	0
N-methyl-Gabapentin		0	0	0	0	0	0	0	0	0	0	0	0	0	0	0	0	0	0	0	0	0	0	0	0	0	0	0	0	0	0	0	0	0	0	0	18.6852	0	0	0	0	0	0	0	0	0	0	0	0
N-isopropyl-p-Toluamide		0	0	0	0	22.359	21.2769	0	0	0	0	0	0	0	23.1578	22.7206	0	22.6648	0	0	0	0	0	0	0	0	0	0	0	0	0	0	0	0	0	0	0	0	6.1702	0	0	0	0	0	0	19.3419	0	0	0
N-Hydroxymethylnorcotinine		0	0	6.0401	0	0	0	0	0	0	0	0	0	0	18.7994	0	18.9828	0	0	0	0	0	0	0	0	0	0	0	6.1707	0	0	0	0	0	0	0	0	0	0	18.5166	0	0	0	0	0	0	19.0888	0	0
N-gamma-acetyl-N-2-formyl-5-Methoxykynurenamine		0	0	0	0	0	0	0	0	0	0	0	0	0	0	0	0	0	0	0	0	0	0	0	0	0	0	0	0	0	0	0	0	0	0	0	0	0	0	0	0	0	0	0	0	0	0	0	0
N-Formylmethionylalanine		0	0	0	0	0	0	0	0	0	0	0	0	0	0	0	0	0	0	0	0	0	0	0	0	0	0	0	0	0	0	0	0	0	0	0	0	0	0	0	0	0	0	0	0	0	0	0	0
N-Desmethylnefopam		0	0	0	0	6.368	0	0	0	0	0	0	0	0	20.3695	19.386	0	19.2091	0	0	0	0	0	0	0	0	0	0	0	0	0	0	0	0	0	0	0	0	0	0	0	0	0	0	0	0	0	0	0
N-Acrylylglycine methyl ester		0	0	0	0	0	0	0	0	0	0	0	0	0	0	0	0	0	0	0	0	0	0	0	0	0	0	0	0	0	0	0	0	0	0	0	0	0	0	0	0	0	0	0	0	0	0	0	0
N-Acetylprocainamide		0	0	0	0	0	0	0	0	0	0	0	0	0	0	0	0	0	0	0	0	0	0	0	0	0	0	0	0	0	0	0	0	0	0	0	0	0	0	0	0	0	0	0	0	0	0	0	0
N-Acetylarylamine		6.0423	20.1422	0	0	0	0	0	0	0	0	0	0	0	0	0	0	0	0	0	0	0	0	0	0	0	0	0	0	0	0	0	0	0	0	0	0	0	0	0	0	0	0	0	0	0	0	17.1	0
N-acetyl-L-Glutamic acid		0	0	0	0	0	0	0	0	0	0	0	0	0	0	0	0	0	0	0	0	0	0	0	0	0	0	0	0	0	0	0	0	0	0	0	0	0	0	0	0	0	0	0	0	0	0	0	0
N-acetyl-DL-Tryptophan		0	11.7178	0	0	0	0	0	0	0	0	0	0	0	0	0	0	0	0	0	0	0	0	0	0	0	0	0	0	0	0	13.2891	12.5131	0	12.4704	19.0476	20.1927	0	0	0	0	6.1799	6.2445	0	0	0	0	0	0
N-[(diphenylmethoxy)acetyl]-Glycine		0	0	0	0	0	0	0	0	0	0	0	0	0	0	0	0	0	0	0	0	0	0	0	0	0	0	0	0	0	0	0	0	0	0	0	0	0	0	0	0	0	0	0	0	0	0	0	0
N-[(3a,5b,7a,12a)-3,12-dihydroxy-24-oxo-7-(sulfooxy)cholan-24-yl]-Glycine		0	0	0	0	0	0	0	0	0	0	0	0	0	0	0	0	0	0	0	0	0	0	0	0	0	0	0	0	0	0	0	0	0	0	0	0	0	0	0	0	0	0	0	0	0	0	0	0
N-(3-oxododecanoyl) Homoserine lactone		0	0	0	0	13.6805	0	0	0	0	0	0	0	0	12.7945	0	0	6.5687	0	0	0	21.1644	0	0	0	0	0	0	0	0	0	0	0	0	0	0	0	0	0	0	0	0	0	0	0	0	0	0	0
N-(2-hydroxyethyl)Icosanamide		0	0	6.5358	6.9702	6.5387	0	0	12.8128	20.6453	0	0	0	6.4455	0	0	19.9156	0	0	0	0	13.6366	0	0	0	0	13.7658	0	0	0	0	0	6.4997	18.7244	20.6134	0	12.007	0	0	0	0	0	19.7562	6.8498	0	0	0	0	0
Mukurozioside IIa		0	0	0	0	0	0	0	0	0	0	0	0	0	0	0	0	0	0	0	0	0	0	0	0	0	0	0	0	0	0	0	0	0	0	0	0	0	0	0	0	0	0	0	0	0	0	0	0
Morphinone		0	0	0	0	0	0	0	0	0	0	0	0	0	0	0	0	0	0	0	0	0	0	0	0	0	0	0	0	0	0	0	0	0	0	0	0	0	0	0	0	0	0	0	0	0	0	0	0
Metoprolol acid		0	0	0	0	0	0	0	0	0	0	0	0	0	0	0	0	0	0	0	0	19.983	6.1562	19.9399	6.1217	0	0	0	0	0	0	0	0	0	0	0	0	0	0	0	0	0	0	0	0	0	0	0	0
Methylsalicyluric acid		0	0	0	0	0	0	0	0	0	0	7.4847	14.8877	22.2008	0	0	0	0	0	0	0	0	0	0	0	0	0	0	0	0	0	0	0	0	0	0	0	0	0	0	0	0	0	0	0	0	0	0	0
Methylprednisolone		0	0	0	0	0	0	0	0	0	0	0	0	0	0	0	0	0	0	0	0	0	0	0	0	0	0	0	0	0	0	0	0	0	0	0	0	0	0	0	0	0	0	0	0	0	0	0	0
methyl O-Methoxyhippuric acid		0	0	0	0	0	0	0	0	0	0	0	0	0	0	0	0	0	0	0	0	0	0	0	0	0	0	0	0	0	0	0	0	0	0	0	0	0	0	0	0	0	0	0	0	0	0	0	0
methyl N-(a-methylbutyryl)Glycine		6.6286	12.8123	6.5852	0	6.80001	0	0	9.575	0	0	0	0	19.6383	0	6.6138	0	6.69	0	0	12.6756	0	0	0	0	0	0	0	0	0	0	0	6.095	5.7104	0	0	16.73	0	0	0	0	0	0	0	0	0	0	0	17.8323
methyl Jasmonate		0	0	0	0	0	0	0	0	0	0	0	0	0	0	0	0	0	0	6.6697	0	0	0	0	0	0	0	0	0	6.7644	0	20.3817	13.6048	0	20.6012	0	20.1103	0	6.9283	21.1574	6.8893	13.8791	6.883	13.6254	0	0	0	0	0
methyl 4-[2-(2-formyl-vinyl)-3-hydroxy-5-oxo-cyclopentyl]-Butanoate		0	0	0	0	0	0	0	0	0	0	0	0	0	0	0	0	0	0	0	0	0	0	0	0	0	0	0	0	0	0	0	0	0	0	0	0	0	0	0	0	0	0	0	0	0	0	0	0
Methoxyadiantifoline		0	0	0	0	0	0	0	0	0	0	0	0	0	0	0	0	0	0	0	0	0	0	0	0	0	0	0	0	0	0	0	0	0	0	0	0	0	0	0	0	0	0	0	0	0	0	0	0
Methionine		0	0	0	0	0	0	0	0	0	0	0	0	0	0	0	0	0	0	0	0	0	0	0	0	0	0	0	0	0	0	0	0	0	0	0	0	0	0	0	0	0	0	0	0	0	0	0	0
Meperidine N-oxide		0	0	0	0	0	0	0	0	0	0	0	0	0	0	0	0	0	0	0	0	0	0	0	0	0	0	0	0	0	0	0	0	0	0	0	0	0	0	0	0	0	0	0	0	0	0	0	0
Melatonin		0	0	0	0	0	0	0	0	0	0	6.4336	13.4012	19.6001	0	0	0	0	0	0	0	0	0	0	0	0	0	0	0	0	0	0	0	0	0	0	0	0	0	0	0	0	0	0	0	0	0	0	0
Massonivesinol		0	0	0	0	0	0	0	0	0	0	0	0	0	0	0	0	0	0	0	0	0	0	0	0	0	0	0	0	0	0	0	0	0	0	0	0	0	0	0	0	0	0	0	0	0	0	0	0
Marsdeoreophiside B		0	0	0	0	0	0	0	0	0	0	0	0	0	0	0	0	0	0	0	0	0	0	0	0	0	0	0	0	0	0	0	0	0	0	0	0	0	0	0	0	0	0	0	0	0	0	0	0
Marioside		0	0	0	0	0	0	0	0	0	0	0	0	0	0	0	0	0	0	0	0	0	0	0	0	0	0	0	0	0	0	0	0	0	0	0	0	0	0	0	0	0	0	0	0	0	0	0	0
Lupinine		0	0	0	0	0	0	0	0	0	0	0	0	0	0	0	0	0	0	0	0	0	20.0106	20.3545	21.1613	0	0	0	0	0	0	0	0	0	0	0	0	0	0	0	0	0	0	0	0	0	0	0	0
Lucidumoside A		0	0	0	0	0	0	0	0	0	0	0	0	0	0	0	0	0	0	0	0	0	0	0	0	0	0	0	0	0	0	0	0	0	0	0	0	0	0	0	0	0	0	0	0	0	0	0	0
Lithocholate 3-O-glucuronide		4.3544	0	8.3778	0.2726	0	0	0	0	0.1061	0	2.9697	0	0	0	0	12.1626	0	13.1604	0	0	2.6823	0	0	10.2623	4.966	3.1872	7.7914	0	0	0	0	0	0	4.6981	0	0	0	0	0	0	0	0	6.2186	0	0	2.7716	0	0
Linderazulene		0	0	0	0	0	0	0	0	0	0	0	0	0	0	0	0	0	0	0	0	0	0	0	0	0	0	0	0	0	0	0	0	0	0	0	0	0	0	0	0	0	0	0	0	0	0	0	0
Lincomycin		0	0	0	0	0	0	0	0	0	0	0	0	0	0	0	0	0	0	0	0	0	0	0	0	0	0	0	0	0	0	0	0	0	0	0	0	0	0	0	0	0	0	0	0	0	0	17.6318	0
Liaconitine B		0	0	0	0	0	0	0	0	0	0	0	0	0	0	0	0	0	0	0	0	0	0	0	0	0	0	0	0	0	0	0	0	0	0	0	0	0	0	0	0	0	0	0	0	0	0	0	0
3-benzylidenyl-Levulinic acid		0	0	0	0	0	0	0	0	0	0	0	0	0	0	0	0	0	0	0	0	0	0	0	0	0	0	0	0	0	0	0	0	0	0	0	0	0	0	0	0	0	0	0	0	0	0	0	0
Levoamine		0	18.0196	0	0	0	0	0	0	0	0	0	0	0	0	0	0	0	0	0	0	0	0	0	0	0	0	0	0	0	0	0	0	17.4737	5.8478	0	17.3663	5.7463	0	0	0	0	0	0	0	0	0	0	0
Leukotriene F4		0	0	0	0	0	0	0	0	0	0	0	0	0	0	0	0	0	0	0	0	0	0	0	0	0	0	0	0	0	0	0	0	0	0	0	0	0	0	0	0	0	0	0	0	0	0	0	0
Leukotriene E4		0	0	0	0	0	0	0	0	0	0	0	0	0	0	0	0	0	0	0	0	0	0	0	0	0	0	0	0	0	0	0	0	0	0	0	0	0	0	0	0	7.6331	0	20.6674	0	0	0	0	0
Leukotriene C4		0	0	0	0	0	0	0	0	0	0	0	0	0	0	0	0	0	0	0	0	0	0	0	0	0	0	0	0	0	0	0	0	0	0	0	0	0	0	0	0	0	0	0	0	0	0	0	0
Leucine		0	0	0	0	0	0	0	0	0	0	0	0	18.9111	0	0	0	0	6.7209	0	6.3726	0	21.3663	14.1096	15.7991	0	0	0	0	0	0	6.3341	0	18.7926	0	19.0998	18.3515	0	0	0	0	6.4752	0	0	0	0	0	0	0
Leonurine		0	0	0	0	0	0	0	0	0	0	0	0	0	0	0	0	0	0	0	0	0	0	0	0	0	0	0	0	0	0	0	0	0	0	0	0	0	0	0	0	0	0	0	0	0	0	0	0
Labetalol Metabolite		6.458	19.1012	0	0	13.0278	0	0	0	13.7485	0	0	0	0	0	12.9775	20.2484	12.8512	0	0	20.3925	0	6.7524	20.1326	0	0	13.775	0	20.9708	0	10.66	0	0	13.1834	20.7098	0	19.662	0	6.7678	6.8407	0	6.3556	0	21.2203	0	0	14.3492	0	0
L-Oleandrosyl-oleandolide		0	0	0	0	0	0	0	0	0	0	0	0	0	0	0	0	0	0	0	0	0	0	0	0	0	0	0	0	0	0	0	5.7073	16.8253	5.6808	0	0	0	0	5.6554	0	0	0	0	0	0	0	0	0
L-Glutamic acid n-butyl ester		0	0	0	0	0	0	0	0	0	0	0	0	0	0	0	0	0	0	0	0	0	0	0	0	0	0	0	0	0	0	0	0	0	0	0	0	0	0	0	0	0	0	0	0	0	0	0	0
L-Glutamic acid dibutyl ester		0	0	0	0	0	0	0	0	0	0	0	0	0	0	0	0	0	0	0	0	0	0	0	0	0	0	0	0	0	0	0	0	4.3678	0	0	0	0	0	0	0	0	0	0	0	0	0	0	0
L-gamma-cyano-gamma-Aminobutyric acid		6.3074	18.4874	0	0	0	0	0	0	0	0	0	0	0	0	0	0	0	0	0	0	0	0	0	0	0	0	0	0	0	0	0	0	0	0	0	0	0	0	0	0	0	0	0	0	0	0	0	0
L-Formylkynurenine		12.3852	6.224	19.0831	19.6307	0	12.4195	19.8625	0	20.072	20.3758	19.4095	19.3296	19.4594	12.6635	19.7458	20.0868	0	19.7403	18.8902	19.6319	20.3841	20.0323	20.6046	18.8958	6.4158	20.1247	18.8798	6.4257	18.7942	0	6.26	6.3448	6.4394	13.406	13.2543	13.7554	19.7825	13.3335	19.7391	6.5205	0	0	0	0	18.9137	13.1788	17.45	18.031
L-Aspartic acid		0	0	0	0	0	0	0	0	0	0	0	0	0	0	0	0	0	0	0	0	0	0	0	0	0	0	0	0	0	0	0	0	0	0	0	0	0	0	0	0	0	0	0	0	0	0	0	0
L-Arginine		0	0	0	0	0	0	0	0	0	0	0	0	0	0	0	0	0	0	0	0	0	0	0	0	0	0	0	0	0	0	0	0	0	0	0	0	0	0	0	0	0	0	0	0	0	0	0	0
L-2-Aminoadipic acid		0	0	0	0	0	0	0	0	0	0	0	0	0	0	0	0	0	0	0	0	0	0	0	0	0	0	0	0	0	0	0	0	0	0	0	0	0	0	0	0	0	0	0	0	0	0	0	0
Kynurenine		6.2046	19.0522	19.2542	19.7123	0	6.2027	0	9.32	0	0	0	0	0	0	12.3538	0	0	0	0	19.3184	0	0	12.5221	18.7656	0	0	0	0	0	19.1157	12.6684	6.2244	18.7129	12.47	12.3071	13.06	6.3174	0	5.949	6.3303	0	6.2102	0	0	0	14.2265	0	0
Kumujian G		0	0	0	0	0	0	0	0	0	0	0	0	0	0	0	0	0	0	0	0	0	0	0	0	0	0	0	0	0	0	0	0	0	0	0	0	0	0	0	0	0	0	0	0	0	0	0	0
Jasmonic acid		0	0	0	0	0	0	0	0	0	0	0	0	0	0	0	0	0	0	0	0	0	0	0	0	0	0	0	0	0	6.472	0	0	0	0	0	0	0	0	0	0	0	0	6.372	6.1481	0	0	0	0
Isovalerylglutamic acid		0	0	0	0	0	0	0	12.5475	0	0	6.767	13.265	21.4645	0	0	0	0	0	0	0	0	0	0	0	0	0	0	0	0	0	0	0	17.79	0	0	0	11.5692	0	0	0	0	0	0	0	0	0	0	0
Isovaleric acid		0	0	0	0	0	0	0	0	0	0	0	0	0	0	0	0	0	0	0	0	0	0	0	0	0	0	0	0	0	0	0	0	18.0335	0	0	18.0357	0	0	0	0	0	0	0	0	0	0	17.0198	0
Isostrychnine N-oxide II		0	0	0	0	0	0	0	0	0	0	0	0	0	0	0	0	0	0	0	0	0	0	0	0	0	0	0	0	0	0	0	0	0	0	0	0	0	0	0	0	0	0	0	0	0	0	0	0
Isosorbide 2-mononitrate		0	0	0	0	0	0	0	0	0	0	0	0	0	0	0	0	0	0	0	0	0	0	0	0	0	0	0	0	0	0	0	0	0	0	0	0	0	0	0	0	0	0	0	0	0	0	0	0
Isoquinoline N-oxide		0	2.1576	0	13.4921	0	0	0	0	7.2205	7.3842	9.6015	9.6753	12.9353	3.8534	0	9.6985	0	6.6194	0	0	4.2974	0	12.9457	8.077	3.0268	6.8053	0	0	2.1555	0	9.7312	6.2086	2.0152	6.6386	14.6745	13.6401	0	2.3844	7.914	5.9927	0	0	1.935	0	0	2.6675	19.6338	0.575
Isoquinoline		0	0	0	0	0	0	0	0	0	0	13.9601	13.9859	20.9824	0	0	0	0	0	0	0	0	0	0	0	0	0	20.1208	0	0	0	0	0	0	6.4447	0	19.2637	0	0	0	0	0	0	0	0	0	0	0	0
Isopentenyladenine		0	17.7345	0	0	0	0	0	0	0	0	0	0	0	0	0	0	0	0	0	0	0	0	0	0	0	0	0	0	0	0	0	5.8891	17.2328	0	0	0	0	0	0	0	0	0	0	0	0	0	0	0
Isolobinine		0	0	0	0	0	0	0	0	0	0	0	0	0	0	0	0	0	0	0	0	0	0	0	0	0	0	0	0	0	0	0	0	0	0	0	0	0	0	0	0	0	0	0	0	0	0	0	0
Isodopharicin F		0	0	0	0	0	0	0	0	0	0	0	0	0	0	0	0	0	0	0	0	0	0	0	0	0	0	0	0	0	0	0	0	0	0	0	0	0	0	0	0	0	0	0	0	0	0	0	0
Isoamyl nitrite		0	0	0	0	0	0	0	0	0	0	0	0	0	0	0	0	0	0.4586	0	0	0	0	0	0	0	0	0	0	0	0	0	0	0	0	0	8.56	0	0	0	0	0	0	0	0	0	0	0	0
Indoleacrylic acid		0	0	0.2382	8.8954	0	0	0	0	8.7196	3.46	7.5898	7.8498	8.0455	6.5744	0	8.0677	0	8.2387	2.565	2.34	0	3.095	7.6273	7.4322	6.0338	8.7065	5.8611	7.0008	3.7129	0	7.8362	4.17	4.1851	8.8805	7.7462	15.1067	0	0	0	0	0	0	4.355	0	0	6.9255	0.2962	0.533
Indoleacetaldehyde		0	0	6.4798	6.4917	12.8665	0	0	0	0	0	0	0	0	20.4324	12.891	20.2162	0	0	0	0	0	0	0	0	0	0	0	20.56	0	18.9705	0	6.1374	0	0	6.3438	0	0	12.9146	20.79	12.8605	12.4665	19.7216	19.2721	19.5311	6.4353	20.9516	0	0
Indole-3-ethanol		0	0	0	0	0	0	0	0	0	0	0	0	0	0	0	0	0	0	0	0	0	0	0	0	0	0	0	0	0	0	0	0	0	0	0	0	0	0	0	0	0	0	0	0	0	0	0	0
Indole		0.0528	0	0	7.468	0	0	0	0	7.2676	0	0	6.3975	6.5282	0	0	6.5397	0	6.8169	0	0	0	0	6.1856	5.6432	0	7.2643	0	0	0	0	6.305	3.39	0	7.2837	6.1408	7.2583	0	0	0	0	0	0	3.615	0	0	0	18.4409	18.8937
Hypoxanthine		0	9.8457	0	0	6.9899	7.2934	3.2668	0	0.0325	6.7583	2.8481	0	2.9852	3.4474	0.0183	0	7.0074	7.1765	3.1999	7.2586	10.8099	0	0	0	0	6.3642	0	7.1246	0	2.7356	3.5278	6.8927	0	3.7487	6.8567	3.1345	0	6.6934	13.1265	6.6019	6.8874	7.3056	14.0002	7.2226	0	7.0079	17.6785	17.9298
Hypoglaunine		0	0	0	0	0	0	0	0	0	0	0	0	0	0	0	0	0	0	0	0	0	0	0	0	0	0	0	0	0	0	0	0	0	0	0	0	0	0	0	0	0	0	0	0	0	0	0	0
Hydroxypentobarbital		1.3422	5.7717	0	1.756	4.6558	4.3142	4.5303	9.5839	6.1719	0	0	0	0	0	4.6182	1.2024	4.619	2.2123	1.2393	12.9018	6.8095	7.8439	7.5957	5.5878	0	4.8975	9.7657	5.4436	2.5491	6.5862	7.0361	1.2941	13.492	8.8568	11.453	12.4707	6.277	0	6.1525	4.617	0	2.6617	7.7767	4.7397	4.7125	2.8817	10.8124	10.2463
Hydrocotarnine		0	0	0	0	6.4778	0	0	0	0	6.3476	0	0	0	0	12.5535	0	19.6044	0	0	0	0	0	6.2364	0	0	0	0	0	0	0	0	0	0	0	0	18.3178	0	0	0	0	0	0	0	0	0	0	0	0
Homoarginine		13.9202	0	6.529	20.5909	0	0	0	0	0	0	0	6.2517	0	0	0	0	0	0	0	0	0	0	19.057	19.4433	0	13.0932	20.5612	0	0	0	0	0	0	0	0	0	6.6131	0	0	0	0	0	0	0	0	0	0	0
Histidine		0	0	6.2785	12.1231	0	0	0	0	0	0	0	0	0	0	0	0	0	18.1853	0	0	19.2487	0	0	5.7241	18.8185	0	0	19.3941	0	0	6.1831	0	0	0	0	19.7401	0	0	0	0	6.1144	0	0	0	0	19.3805	17.0015	0
Histamine		0	0	0	0	0	0	0	0	0	0	0	0	0	0	0	0	0	0	0	0	0	0	0	0	0	0	0	0	0	0	0	0	0	0	0	0	0	0	0	0	0	0	0	0	0	0	0	0
Harman		0	0	0	0	0	0	0	0	0	0	0	0	0	0	0	0	0	0	0	0	0	0	0	0	0	0	0	0	0	0	0	0	0	0	0	0	0	0	0	0	0	0	0	0	0	0	0	0
Harmalol		0	0	0	0	0	0	0	0	0	0	0	0	0	0	0	0	0	0	0	0	0	0	0	0	0	0	0	0	0	0	0	0	0	0	0	17.3182	0	0	0	0	0	0	0	0	0	0	0	0
Harmaline		0	0	0	0	0	0	0	0	0	0	0	0	0	0	0	0	0	0	0	0	0	0	0	0	0	0	0	0	0	0	0	0	0	0	0	0	0	0	0	0	0	0	0	0	0	0	0	0
Guanine		6.4727	13.0865	0	0	6.4816	6.4209	6.8688	0	6.16	0	12.5169	0	0	13.3886	13.5756	0	19.2959	0	6.7206	0	0	0	0	0	6.0844	0	0	0	6.8238	0	13.0757	6.5179	19.5449	6.5841	12.8897	0	0	6.3402	12.946	0	6.2962	0	6.4289	6.4239	6.378	0	0	0
Guanidylic acid		0	0	0	0	0	0	0	0	0	0	0	0	0	0	0	0	0	0	0	0	0	0	0	0	0	0	0	0	0	0	0	0	0	0	0	0	0	0	0	0	0	0	0	0	0	0	0	0
Granisetron metabolite 3 glucuronide		13.2987	0	0	0	0	0	0	0	0	0	0	0	0	0	0	0	0	0	0	0	0	21.3195	13.671	19.3623	0	0	6.2515	0	0	0	0	0	18.7297	0	0	0	0	0	0	0	0	0	0	0	0	0	0	0
GPInsP		0	0	0	0	0	0	0	0	0	0	0	0	0	0	0	0	0	0	0	0	0	0	0	0	0	0	0	0	0	0	0	0	0	0	0	0	0	0	0	0	0	0	0	0	0	0	0	0
GPIns		14.1268	0	16.6225	14.1203	0	0	0	0	0	0	0	0	0	0	0	0	0	14.383	0	0	0	0	0	0	0	0	0	0	0	0	7.651	7.1953	0	0	0	0	0	0	0	7.2487	7.8289	0	0	0	0	0	0	0
GPGro		0	0	0	0	0	0	0	0	0	0	0	0	0	0	0	0	0	0	0	0	23.9583	0	0	0	0	0	0	0	0	0	0	0	0	0	0	0	0	0	0	0	0	0	0	0	0	0	0	0
GPA		0	0	0	0	0	0	0	0	0	0	0	0	0	0	0	0	0	0	0	0	0	0	0	0	0	0	0	0	0	0	0	0	0	0	0	0	0	0	0	0	0	0	0	0	0	0	0	0
glimepiride		0	0	0	0	0	0	0	0	0	0	0	0	0	0	0	0	0	0	0	0	0	0	0	20.3218	0	0	0	0	0	0	0	0	0	0	0	0	0	0	0	0	0	0	0	0	0	0	0	0
Glabrin D		0	0	0	0	0	0	0	0	0	0	0	0	0	0	0	0	0	0	0	0	0	0	0	0	0	0	0	0	0	0	0	0	0	0	0	0	0	0	0	0	0	0	0	0	0	0	0	0
Germerine		0	0	0	0	0	0	0	0	0	0	0	0	0	0	0	0	0	0	0	0	0	0	0	0	0	0	0	0	0	0	0	0	0	0	0	0	0	0	0	0	0	0	0	0	0	0	0	0
Gentiatibetine		0	0	0	0	0	0	0	0	0	0	0	0	0	0	0	0	0	0	0	0	0	0	0	0	0	0	0	0	0	0	0	0	0	0	0	0	0	0	0	0	0	0	0	0	0	0	0	0
Gentianamine		0	0	0	0	0	0	0	0	0	0	0	0	0	0	0	0	0	0	0	0	0	0	0	0	0	0	0	0	0	0	0	0	0	0	0	0	0	0	0	0	0	0	0	0	0	0	0	0
gamma-L-glutamyl-L-beta-Aminoisobutyric acid		0	0	0	0	0	0	0	0	0	0	0	0	0	0	0	0	0	0	0	0	0	0	0	0	0	0	0	0	0	0	0	0	0	0	0	0	0	0	0	0	0	0	0	0	0	0	0	0
gamma-Glu-Leu		0	0	0	0	0	0	0	0	1.5473	0	0	0	0	0	0	1.6059	0	6.7653	0	0	0	3.8198	2.583	2.0762	4.8311	0	14.2138	1.4419	0	0	0	0	5.968	5.7972	0	1.926	0	0	0	0	0	0	2.3537	0	0	0	0	0
gamma-amino-alpha-Methylene butyric acid		0	0	0	0	0	0	0	0	0	0	0	0	0	0	0	0	0	0	0	0	0	0	0	0	0	0	0	0	0	0	0	0	0	0	0	0	0	0	0	0	0	0	0	0	0	0	0	0
Gambogic acid amide		0	0	0	0	0	0	0	0	0	0	0	0	0	0	0	0	0	0	0	0	0	0	0	0	0	0	0	0	0	0	0	0	0	0	0	0	0	0	0	0	0	0	0	0	0	0	0	0
g-Strophanthin		0	0	0	0	0	0	0	0	0	0	0	0	0	0	0	0	0	0	0	0	0	0	0	0	0	0	0	0	0	0	0	0	0	0	0	0	0	0	0	0	0	0	0	0	0	0	0	0
Flutrimazole		0	0	0	0	0	0	0	0	0	0	0	0	0	0	0	0	0	0	0	0	0	0	0	0	20.2113	0	0	0	0	0	0	0	0	0	0	0	0	0	0	0	0	0	0	0	0	0	0	0
Flunarizine 4-oxide		13.4746	0	14.9689	14.5265	0	0	0	0	0	0	6.8816	6.7117	0	0	0	21.3489	0	0	0	0	0	0	0	18.5107	0	0	19.6088	0	0	0	7.57	7.4071	0	0	0	0	0	0	0	7.0262	0	0	6.3581	7.3153	0	6.8613	0	0
Flemiphilippinin C		0	0	0	0	0	0	0	0	0	0	0	0	0	0	0	0	0	0	0	0	0	0	0	0	0	0	0	0	0	0	0	0	0	0	0	0	0	0	0	0	0	0	0	0	0	0	0	0
Fenspiride		0	0	0	0	0	0	0	0	0	0	0	0	0	0	0	0	0	0	0	0	0	0	0	0	0	0	0	0	0	0	0	0	0	0	0	0	0	0	0	0	0	0	0	0	0	0	0	0
Felbamate		0	0	0	0	0	0	0	0	0	0	0	0	0	0	0	0	0	0	0	0	0	0	0	0	0	0	0	0	0	0	0	0	0	0	0	0	0	0	0	0	0	0	0	0	0	0	0	0
Falaconitine		0	0	0	0	0	0	0	0	0	0	0	0	0	0	0	0	0	0	0	0	0	0	0	0	0	0	0	0	0	0	0	0	0	0	0	0	0	0	0	0	0	0	0	0	0	0	0	0
Etomidate		9.3624	11.7351	4.0626	7.2855	11.3712	14.038	11.2316	10.5717	11.3567	11.0962	7.0982	7.2594	10.9269	10.8761	11.3218	10.6973	9.7686	9.5417	7.1015	11.3743	11.0506	3.2546	10.7512	9.163	10.512	11.3399	10.0607	11.1557	10.5077	0.4653	7.1678	10.6995	13.7369	11.2834	0.2696	11.3892	3.2091	11.5548	9.8293	7.7143	11.6659	10.7422	10.9344	11.1894	9.987	10.8614	0.6887	0.9259
Ethynodiol diacetate		0	0	0	0	0	0	0	0	13.3697	0	0	0	0	0	0	0	0	0	0	0	0	0	0	0	0	0	0	0	0	0	0	0	0	0	0	0	0	0	0	0	0	0	0	0	0	0	0	0
Ethyllaurate		0	0	0	0	0	0	0	0	0	0	0	0	0	0	0	0	0	0	0	0	0	0	0	0	0	0	0	0	0	0	0	0	0	0	0	0	0	0	0	0	0	0	0	0	0	0	0	0
ethyldimethylaminopropyl Carbodiimide		0	0	0	0	0	0	0	0	0	0	0	0	0	0	0	0	0	0	0	0	0	0	0	0	0	0	0	0	0	0	0	0	0	0	0	0	0	0	0	0	0	0	0	0	0	0	0	0
ethyl Oxalacetate		0	0	0	0	0	0	0	0	0	0	0	0	0	0	0	0	0	0	0	0	0	0	0	0	0	0	0	0	0	0	0	0	0	0	0	0	0	0	0	0	0	0	0	0	0	0	0	0
Ethoxysanguinarine		0	0	0	0	0	0	0	0	0	0	0	0	0	0	0	0	0	0	0	0	0	0	0	0	0	0	0	0	0	0	0	0	0	0	0	0	0	0	0	0	0	0	0	0	0	0	0	0
Ethenodeoxyadenosine		0	19.0962	0	0	0	0	0	0	21.3851	0	0	0	0	0	0	23.1466	0	0	0	0	23.0029	0	0	0	0	21.5606	0	0	0	0	0	0	18.079	0	0	0	0	0	0	0	0	0	0	0	0	0	0	0
Esculentoside G		0	0	0	0	0	0	0	0	0	0	0	0	0	0	0	0	0	0	0	0	0	0	0	0	0	0	0	0	0	0	0	0	0	0	0	0	0	0	0	0	0	0	0	0	0	0	0	0
Ergoline-1,8-dimethanol, 10-methoxy-, (8b)-		0	0	0	0	0	0	0	0	0	0	0	0	0	0	0	0	0	0	0	0	0	0	0	0	0	0	0	0	0	0	0	0	0	20.3979	0	0	0	0	0	0	0	0	0	0	0	0	0	0
Ergoline-1,8-dimethanol, 10-methoxy-, (8b)-		0	0	0	0	0	0	0	0	0	0	0	0	0	0	0	0	0	0	0	0	0	0	0	0	0	0	0	0	0	0	0	0	0	0	0	0	0	0	0	0	0	0	0	0	0	0	0	0
epsilon-Caprolactam		0	0	0	0	0	0	0	0	0	0	0	0	0	0	0	0	0	0	0	0	0	0	0	0	0	0	0	0	0	0	0	0	0	0	0	0	0	0	0	0	0	6.879	0	0	0	0	18.7256	18.5506
Ecgonine		0	0	0	0	0	0	0	0	0	18.4837	0	0	0	0	0	0	0	0	0	0	0	0	0	0	0	0	0	0	0	6.7574	0	0	0	0	0	0	0	0	0	0	0	0	0	0	0	0	0	0
Dinorpropoxyphenecarbinol		0	18.0824	0	0	0	0	0	6.3388	0	0	0	0	0	0	6.219	0	0	0	0	0	0	0	0	0	0	0	0	0	6.1024	0	0	0	5.9619	12.9419	0	5.9711	6.0369	0	6.1537	6.2316	0	0	0	0	0	0	0	0
Dimethylglycine		0	0	0	0	0	0	0	0	0	0	0	0	0	0	0	0	0	0	0	0	0	0	0	0	0	0	0	0	0	0	0	0	0	0	0	0	0	0	0	0	0	0	0	0	0	0	0	0
Dihydrosphingosine		0	0	0.4094	7.8014	8.0825	0	6.6868	7.9708	9.4323	0	0	0	7.5139	0	6.5627	8.864	6.6979	0	0	0	9.1126	0	0	4.6778	6.8785	8.8761	7.4466	0	5.3748	6.7314	6.5346	7.7857	7.8489	9.2632	0	7.1088	6.0612	0	0	6.4041	6.713	8.517	9.0967	0	0	7.9626	0	0
Dihydrogambogic acid		0	0	0	0	0	0	0	0	0	0	0	0	0	0	0	0	0	0	0	0	0	0	0	0	0	0	0	0	0	0	0	0	0	0	0	0	0	0	0	0	0	0	0	0	0	0	0	0
Diethyltoluamide	BSMHCs	0	0	0	0	20.9016	19.7181	0	0	0	0	0	0	0	22.3257	22.0145	0	21.4743	0	0	0	0	0	0	0	0	0	0	0	0	0	0	0	0	0	0	0	0	0	0	0	0	0	0	0	0	0	0	0
Diethylpropion		0	0	0	0	23.0409	22.5503	0	6.0184	0	0	0	0	0	24.9451	24.1085	0	23.6672	0	0	0	0	0	0	0	0	0	0	0	0	0	0	0	0	0	0	0	0	0	0	0	0	0	6.1722	6.7265	0	0	0	0
Diethylcarbamazine	PDs	0	0	0	0	0	0	0	0	0	0	0	0	0	0	0	0	0	0	0	0	0	0	0	0	0	0	0	0	0	0	0	0	0	0	0	0	0	0	0	0	0	0	0	0	0	0	0	0
Didesmethyltacrolimus		0	0	0	0	0	0	0	0	0	0	0	0	0	0	0	0	0	0	0	0	0	0	0	0	0	0	0	0	19.521	0	0	0	0	0	0	0	0	0	0	0	0	0	0	0	0	0	0	0
Didesmethylloperamide		0	0	0	0	0	0	0	0	0	0	0	0	0	0	0	0	0	0	0	0	0	0	0	0	0	0	0	0	0	0	0	0	0	0	0	0	0	0	0	0	0	0	0	0	0	0	0	0
Dethiobiotin		0	0	0	0	0	0	0	1.4355	0	0	0	0	0	0	0	0	0	6.2384	0	0	0	0	0	3.3719	0	0	0.2049	0	0	1.3206	0	0	4.6657	0	0	1.3137	0	0	0	0	0	0	0	0	0	0	0	0
Desmodilactone		0	0	0	0	0	0	0	0	0	0	0	0	0	0	0	0	0	0	0	0	0	0	0	0	0	0	0	0	0	0	0	0	0	0	0	0	0	0	0	0	0	0	0	0	0	0	0	0
desmethyldeschlorobenzoyl Indomethacin		0	0	0	0	0	0	0	0	0	0	0	0	0	0	0	0	0	0	0	0	0	0	0	0	0	0	0	0	0	0	0	0	0	0	0	0	0	0	0	0	0	0	0	0	0	0	0	0
Desethyletomidate		0	0	13.146	19.3153	0	0	0	0	6.3837	0	0	0	0	0	0	0	0	0	6.4832	0	0	0	0	0	0	0	0	0	0	6.0463	6.36	12.7968	5.8485	19.9091	0	11.7949	0	0	6.2162	6.1127	6.3441	0	6.2308	0	0	0	18.7213	19.451
deschlorobenzoyl Indomethacin		5.9994	11.7278	6.2627	0	0	0	19.1192	0	0	0	0	0	0	0	0	0	0	0	0	0	0	0	0	0	0	0	0	0	0	0	0	6.037	0	0	0	0	0	0	6.0432	6.252	0	6.2892	0	0	0	0	0	0
Deoxysappanone B trimethyl ether		0	0	0	0	0	0	0	0	0	0	0	0	0	0	0	0	0	0	0	0	0	0	0	0	0	0	0	0	0	0	0	0	0	0	0	0	0	0	0	0	0	0	0	0	0	0	0	0
Dehydronifedipine		0	17.3402	0	0	0	0	0	0	0	0	0	0	0	0	0	0	0	0	0	0	0	0	0	0	0	0	0	0	0	0	0	0	0	0	0	0	0	0	0	0	0	0	0	0	0	0	0	0
Decinnamoyltaxinine B 11,12-oxide		0	0	0	0	0	0	0	0	0	0	0	0	0	0	0	0	0	0	0	0	0	0	0	0	0	0	0	0	0	0	0	0	0	0	0	0	0	0	0	0	0	0	0	0	0	0	0	0
Deacetyldiltiazem		0	0	0	0	0	0	0	0	0	0	0	0	0	0	0	0	0	0	0	0	0	0	0	0	0	0	0	0	0	0	0	0	0	0	0	0	0	0	0	0	0	0	0	0	18.0985	0	0	0
Deacetoxy(7)-7-oxokhivorinic acid		0	0	0	0	0	0	0	0	0	0	0	0	0	0	0	0	0	0	0	0	0	0	0	0	0	0	0	0	0	0	0	0	0	0	0	0	0	0	0	0	0	0	0	0	0	0	0	0
D1-2-Hydroxymethylethisterone		0	0	0	0	0	0	0	0	0	0	0	0	0	0	0	0	0	0	0	0	0	0	0	0	0	0	0	0	0	0	0	0	0	0	0	0	0	0	0	0	0	0	0	0	0	0	0	0
D-Phosphatidylglycerol		6.1622	0	8.9563	6.4552	0	0	0	0	0	0	7.5696	0.2666	0	0	0	0	0	14.301	0	0	0	0	0	13.7647	14.8973	0	0	0	0	0	0	0	0	0	0	9.3627	0	0	0	0	0	0	0	0	0	0	17.1803	0
D-Biotin		0	6.667	6.8196	7.559	0	6.7943	0	6.4536	0	0	6.3533	6.6624	6.9352	7.0421	0	0	6.0124	0	6.2633	6.4107	6.3484	6.5108	6.6087	6.174	6.3695	0	0	0	6.2843	0	6.4281	7.2661	5.753	0	0	5.2497	0	0	5.8838	0	0	7.1861	0	0	0	0	0	0
D-4-Hydroxyphenylglycine		0	0	0	6.2837	0	0	0	0	0	0	6.9234	13.6956	20.4137	0	0	0	0	0	0	0	0	0	0	0	0	0	0	0	0	0	0	0	0	0	0	0	0	0	18.739	0	0	0	0	0	0	0	0	0
D-1-piperideine-2-Carboxylic acid		0	0	0	0	0	0	0	0	0	12.3423	0	0	0	0	0	14.0874	0	0	0	0	0	0	0	0	0	0	0	0	0	0	0	0	0	0	0	18.1792	0	0	0	0	0	0	0	0	0	0	0	0
Cytarabine		0	0	0	0	0	0	0	0	0	0	0	0	0	0	0	0	0	0	0	0	0	0	0	0	0	0	0	0	0	0	0	0	0	0	0	0	0	0	0	0	0	0	0	0	0	0	0	0
Cyclo(-Pro-Tyr-)		0	0	0	0	0	0	0	0	0	0	0	0	0	0	0	0	0	0	0	0	0	0	0	0	0	0	0	0	0	0	0	0	0	0	0	0	0	0	0	0	0	0	0	0	0	0	0	0
Cyclo-(D-seryl-L-tyrosyl)		0	0	0	0	0	0	0	0	0	0	0	0	0	0	0	0	0	0	0	0	0	0	0	0	0	0	0	0	0	0	0	0	0	0	0	0	0	0	0	0	0	0	0	0	0	0	0	0
Cuscohygrine		0	0	0	0	0	0	0	0	0	0	0	0	0	0	0	0	0	0	0	0	0	0	0	0	0	0	0	0	0	0	0	0	0	0	0	0	0	0	0	0	0	0	0	0	0	0	0	0
CTHD0233276-9		0	0	0	0	0	0	0	0	0	0	0	0	0	0	0	0	0	0	0	0	0	0	0	0	0	0	0	0	0	0	0	0	0	0	0	0	0	0	0	0	0	0	0	0	0	0	0	0
Crotonoside		0	0	0	0	0	0	0	0	0	0	0	0	0	0	0	0	0	0	0	0	0	0	0	0	0	0	0	0	0	0	0	0	0	0	0	0	0	0	0	0	0	0	0	0	0	0	0	0
Crotamiton	BSMHCs	0	0	0	0	0	0	0	0	0	0	0	0	0	0	0	0	0	0	0	0	0	0	0	19.8615	0	0	0	0	0	0	0	0	0	0	0	0	0	0	0	0	0	0	0	0	0	0	0	0
Cristacarpin		0	0	0	0	0	0	0	0	0	0	0	0	0	0	0	0	0	0	0	0	0	0	0	0	0	0	0	0	0	0	0	0	0	0	0	0	0	0	0	0	0	0	0	0	0	0	0	0
Coumarin		0	0	0	12.5622	12.5168	6.1971	0	6.0867	12.8422	19.0803	18.7827	19.0429	19.28	19.2309	0	6.2658	0	6.0465	12.2954	0	6.3885	0	6.1479	0	18.5957	19.131	5.947	18.8642	12.2116	0	0	0	0	18.926	0	12.5666	6.1301	0	0	0	0	0	0	0	12.3689	12.2441	0	0
Cotarnine		0	0	0	0	0	0	0	0	0	0	0	0	0	0	0	0	0	0	0	0	0	0	0	0	0	0	0	0	0	0	0	0	0	0	0	0	0	0	0	0	0	0	0	0	0	0	0	0
Corylin		0	0	0	0	0	0	0	0	0	0	0	0	0	0	0	0	0	0	0	0	0	0	0	0	0	0	0	0	0	0	0	0	0	0	0	0	0	0	0	0	0	0	0	0	0	0	0	0
Corchoionoside C		0	0	0	0	0	0	0	0	0	0	0	0	0	0	0	0	0	0	0	0	0	0	0	0	0	0	0	0	0	0	0	0	0	0	0	0	0	0	0	0	0	0	0	0	0	0	0	0
Coproporphyrin		0	0	0	0	0	0	0	0	0	0	0	0	0	0	0	0	0	0	0	0	0	0	0	0	0	0	0	0	0	0	0	0	0	0	0	0	0	0	0	0	0	0	0	0	0	0	0	0
Coprine		0	0	0	0	0	0	0	0	0	0	0	0	0	0	0	0	0	0	0	0	0	0	0	0	0	0	0	0	0	0	0	0	0	0	0	0	0	0	0	0	0	0	0	0	0	0	0	0
Convallatoxol		0	0	0	0	0	0	0	0	0	0	0	0	0	0	0	0	0	0	0	0	0	0	0	0	0	0	0	0	0	0	0	0	0	0	0	0	0	0	0	0	0	0	0	0	0	0	0	0
Clindamycin sulfoxide		0	0	0	0	0	0	0	0	0	0	0	0	0	0	0	0	0	0	0	0	0	0	0	0	0	0	0	0	0	0	0	0	0	0	0	0	0	0	0	0	0	0	0	0	0	0	18.5258	19.7356
Cinchonic acid		0	0	0	0	0	0	0	0	0	0	0	0	0	0	0	0	0	0	0	0	0	0	0	0	0	0	0	0	0	0	0	0	0	0	0	0	0	0	0	0	0	0	0	0	0	0	0	0
Cilazprilat		0	0	0	0	0	0	0	0	0	0	0	0	0	0	0	0	0	0	0	0	0	0	0	0	0	0	0	0	0	0	0	0	0	0	0	20.4235	0	0	0	0	0	0	0	0	0	0	0	0
Cilastatin		5.8991	0	0.0139	0	0	0	0	0	0	0	0	0	0	0	0	0	0	0	0	0	0.0288	0	0	0	0	11.8943	0.0755	0.1659	0	11.7303	0	0.0599	11.6105	11.8524	0	0	0	0	0	0	0	0	12.0426	0	0	0.0862	0	0
Cholic acid glucuronide		7.8162	5.6464	9.3175	7.2334	0	0	0	6.0454	5.8642	0	0	0	0	0	0	9.3714	0	7.0549	0	0	0	0	0	9.1182	7.4447	5.2639	9.9072	0	0	4.9565	0	0	4.389	5.9234	0	5.4429	0	0	5.9125	7.0544	0.0942	0	5.1867	0	6.1842	0	0	0
Cephalotaxinamide		0	0	0	0	0	0	0	0	0	0	0	0	0	0	0	0	0	0	0	0	0	0	0	0	0	0	0	0	0	0	0	0	0	0	0	0	0	0	0	0	0	0	0	0	0	0	0	0
Celiprolol		0	0	0	0	0	0	0	0	0	0	0	0	0	0	0	0	0	0	0	0	0	0	6.1591	19.222	0	0	0	0	0	0	0	0	0	0	0	0	0	0	0	0	0	0	0	0	0	0	0	0
CDP-DG		0	0	0	0	0	0	0	0	0	0	0	0	0	0	0	0	0	0	0	0	0	0	0	0	0	0	0	0	0	0	0	0	0	0	0	0	0	0	0	0	0	0	0	0	0	0	0	0
Carboxyltolmetin		0	0	0	0	0	0	0	0	0	0	0	0	0	0	0	0	0	0	0	0	0	0	0	0	0	0	0	0	0	0	0	0	0	0	0	0	0	0	0	0	0	0	0	0	0	0	0	0
Caracurine V		0	0	0	0	0	0	0	0	0	0	0	0	0	0	0	0	0	0	0	0	0	0	0	0	0	0	0	0	0	0	0	0	0	0	0	0	0	0	0	0	0	0	0	0	0	0	0	0
Capsaicin		0	0	0	0	0	0	0	0	0	0	0	0	0	0	0	0	0	0	0	0	0	0	0	0	0	0	0	0	0	0	0	0	0	0	0	0	0	0	0	0	0	0	0	0	0	0	0	0
Capryloylglycine		0	0	0	0	0	0	0	0	0	0	0	0	0	0	0	0	0	0	0	0	0	19.5129	20.4184	0	0	0	0	0	0	0	0	0	18.37	5.9538	0	19.3067	0	0	0	0	0	0	0	0	0	0	0	0
Camphoric acid		0	0	0	0	0	0	0	0	0	0	0	0	0	0	0	0	0	0	0	0	0	0	0	0	0	0	0	0	0	0	0	0	0	0	0	0	0	0	0	0	0	0	0	0	0	0	0	0
C16 Sphinganine		0	0	0.1167	0.79	0	0	0	0	0.9883	0	0	0	0.0571	0	0	0.6679	0	0	0	0	0.7321	0.189	0	0.0503	0	0.784	0	0	0	0	-0.0037	0.051	0.0671	0.5621	0	0	0	0	0	0	0	0.3886	0.7143	0	0	0	0	0
Butalbital		4.737	11.7185	3.9323	3.9468	3.8668	3.644	3.9644	7.0526	0	0	0	0	0	3.6935	4.8475	3.5779	3.9412	3.6497	3.604	3.9213	0.102	2.4787	3.6562	3.2871	3.8306	3.8153	3.7753	3.8149	3.5412	4.389	3.6343	6.8868	9.7787	5.0469	3.7057	11.2276	4.8399	3.9212	4.8463	2.6294	4.7785	7.2611	3.6817	0.0269	7.1533	3.8259	16.9209	0
Butabarbital		0	0	0	0	0	0	0	0	0	0	0	0	0	0	0	0	0	6.5875	0	0	0	18.9677	0	6.7225	0	0	0	0	0	0	0	0	11.9924	0	0	0	0	0	0	0	0	0	0	0	0	0	0	0
Boschniakine		0	0	0	0	0	0	0	0	0	0	0	0	0	0	0	0	0	0	0	0	0	0	0	0	0	0	0	0	0	0	0	0	0	0	0	0	0	0	0	0	0	0	0	0	0	0	0	0
Biotin sulfone		0	0	0	0	0	0	0	0	0	0	0	0	0	0	0	0	0	0	0	0	0	0	0	0	0	0	0	0	0	0	0	0	0	0	0	0	0	0	0	0	0	0	0	0	0	0	0	0
Biotin		0	0	0	0	0	0	0	0	0	0	0	0	0	0	0	0	0	0	0	0	0	0	0	0	0	0	0	0	0	0	0	0	0	0	0	0	0	0	0	0	0	0	0	0	0	0	0	0
Bikhaconitine		0	0	0	0	0	0	0	0	0	0	0	0	0	0	0	0	0	0	0	0	0	0	0	0	0	0	0	0	0	0	0	0	0	0	0	0	0	0	0	0	0	0	0	0	0	0	0	0
Betahistine		0	0	0	0	0	0	0	0	0	0	0	0	0	0	0	0	0	0	0	0	0	0	0	0	0	0	0	0	0	0	0	0	0	0	0	0	0	0	0	0	0	0	0	0	0	0	0	0
beta-D-Glucopyranosiduronic acid, 2-(1H-indol-4-yloxy)-1-[[(1-methylethyl)amino]methyl]ethyl		0	0	0	0	0	0	0	0	0	0	0	0	0	0	0	0	0	0	0	0	23.7846	0	0	0	0	0	0	0	0	0	0	0	0	0	0	0	0	0	0	0	0	0	0	0	0	0	0	25.3712
beta-Cadinene		0	0	0	0	0	0	0	0	0	0	0	0	0	0	0	0	0	0	0	0	0	0	0	0	0	0	0	0	0	0	0	0	0	0	0	0	0	0	0	0	0	0	0	0	0	0	0	0
Berneuxia saponin C		0	0	0	0	0	0	0	0	0	0	0	0	0	0	0	0	0	0	0	0	0	0	0	0	0	0	0	0	0	0	0	0	0	0	0	0	0	0	0	0	0	0	0	0	0	0	0	0
Berbamine		0	0	0	0	0	0	0	0	0	0	0	0	0	0	0	0	0	0	0	0	0	0	0	0	0	0	0	0	0	0	0	0	0	0	0	0	0	0	0	0	0	0	0	0	0	0	0	0
Benzyl formate		0	0	0	0	0	0	0	0	0	0	0	0	0	0	0	0	0	0	0	0	0	0	0	0	0	0	0	0	0	0	0	0	0	0	0	0	0	0	0	0	0	0	0	0	0	0	0	0
Benzyl benzoate	SACs	0	0	0	0	0	0	0	0	0	0	0	0	0	0	0	0	0	0	0	0	0	0	0	0	0	0	0	0	0	0	0	0	0	0	0	0	0	0	0	0	0	0	0	0	0	0	0	0
Benzyl alcohol	SACs	0	0	0	0	0	0	0	0	0	0	0	0	0	0	0	0	0	0	0	0	0	0	0	0	0	0	0	0	0	0	0	0	0	0	0	0	0	0	0	0	0	0	0	0	0	0	20.1258	20.5835
Benzoic acid		0	0	0	0	0	0	6.5597	0	0	6.8969	6.8455	7.0888	7.0032	0	0	6.8078	0	0	0	0	6.967	0	0	6.0866	20.2994	13.7767	0	6.7938	0	0	0	0	0	7.0526	0	0	0	0	0	0	0	0	0	0	0	0	0	0
Benzaldehyde		0	0	0	0	0	0	0	0	0	0	0	0	0	0	0	0	0	0	0	0	0	0	0	0	0	0	0	0	0	0	0	0	0	0	0	0	0	0	0	0	0	0	0	0	0	0	0	0
Benserazide		0	0	0	0	0	0	0	0	0	0	0	0	0	0	0	0	0	0	0	0	0	0	0	0	0	0	0	0	0	0	0	0	0	0	0	0	0	0	0	0	0	0	0	0	0	0	0	0
Benorilate		0	0	0	0	0	0	0	0	0	0	0	0	0	0	0	0	0	0	0	0	0	0	0	0	0	0	0	0	0	0	0	0	0	0	0	0	0	0	0	0	0	0	0	0	0	0	0	0
5-ethyl-5-(2-hydroxyethyl)-Barbituric acid		0	0	0	6.3678	0	0	0	12.6394	0	0	0	0	0	0	0	0	0	0	0	0	0	0	0	0	0	0	0	0	0	0	14.414	0	0	0	6.5235	20.119	20.0557	0	0	0	0	0	0	0	0	0	0.4413	0.7958
Barbital		6.2674	6.388	12.5227	12.7917	0	18.566	12.2786	12.314	0	0	0	0	0	0	12.1985	0	0	0	6.2325	0	0	6.1393	6.1345	18.1153	0	0	0	0	12.6108	0	12.6065	12.6045	18.3295	12.5211	0	18.6039	11.7771	6.0323	0	18.7226	12.5402	18.8805	6.2163	0	6.1126	0	0	0
Bacitracin		0	0	0	0	0	0	0	0	0	0	0	0	0	0	0	0	0	0	0	0	0	0	0	0	0	0	0	22.24	0	0	0	0	0	0	0	0	0	0	0	0	0	0	0	0	0	0	0	0
Baccatin III 13-cinnamate		0	0	0	0	0	0	0	0	0	0	0	0	0	0	0	0	0	0	0	0	0	0	0	0	0	0	0	0	0	0	0	0	0	0	0	0	0	0	0	0	0	0	0	0	0	0	0	0
(3a,5b)-24-[(carboxymethyl)amino]-24-oxocholan-3-yl b-D-Glucopyranosiduronic acid		0	0	0	0	0	0	0	0	0	0	0	0	0	0	0	19.1901	0	0	0	0	0	0	0	0	0	0	0	0	0	0	0	0	0	0	0	0	0	0	0	0	0	0	0	0	0	0	0	0
Azetidine-2-carboxylic acid		0	0	0	0	0	0	0	0	0	0	0	0	0	0	0	0	0	0	0	0	0	0	0	0	0	0	0	0	0	0	0	0	0	0	0	0	0	0	0	0	0	0	0	0	0	0	0	0
Azaserine		6.2024	0	6.3584	19.2919	0	0	0	12.5177	6.2924	0	0	6.1176	0	0	0	0	0	0	6.0895	0	0	12.6463	0	5.7968	6.1708	6.1815	0	0	0	0	0	0	0	0	0	0	0	0	0	0	0	0	0	0	0	0	0	0
Azacitidine		0	18.2793	0	0	0	0	0	6.0461	0	12.2856	0	0	0	0	0	0	0	0	5.8817	18.9499	18.8851	6.1625	18.6872	0	18.8135	0	0	0	5.8039	0	0	0	17.7511	5.708	0	17.5097	12.0873	0	5.8319	6.0499	0	0	0	0	0	0	0	0
Avermectin A1a		0	0	0	0	0	0	0	0	0	0	0	0	0	0	0	0	0	0	0	0	0	0	0	0	0	0	0	0	0	0	0	0	0	0	0	0	0	0	0	0	0	0	0	0	0	0	0	0
Austrospicatine		0	0	0	0	0	0	0	0	0	0	0	0	0	0	0	0	0	0	0	0	0	0	0	0	0	0	0	0	0	0	0	0	0	0	0	0	0	0	0	0	0	0	0	0	0	0	0	0
Aspartame		0	0	0	0	0	0	0	0	0	0	0	0	0	0	0	0	0	0	0	0	0	0	0	0	0	0	0	0	0	0	0	0	0	0	0	0	0	0	0	0	0	0	0	0	0	0	0	0
Arginine		0	0	0	0	0	0	0	0	0	0	0	0	0	0	0	0	0	0.1677	0	0	0	0	0	0	0	0	0	0	0	0	0	0	0	0	0	0	0	0	0	0	0	0	0	0	0	0	0	0
Arecoline		0	0	0	0	0	0	0	0	0	0	0	0	0	0	0	0	0	0	0	0	0	0	0	0	0	0	0	0	0	0	0	0	0	0	0	0	0	0	0	0	0	0	0	0	0	0	0	0
Anthralin		0	0	0	0	0	0	0	0	0	0	0	0	0	0	0	0	0	0	0	0	0	0	0	0	0	0	0	0	0	0	0	0	0	0	0	0	0	0	0	0	0	0	0	0	0	0	0	0
Annuionone E		0	0	0	0	0	0	0	0	0	0	0	0	0	0	0	0	0	0	0	0	0	0	0	0	0	0	0	0	0	0	0	0	0	0	0	0	0	0	0	0	0	0	0	0	0	0	0	0
Anisomycin		0	0	6.1976	0	0	0	0	0	0	0	0	0	0	0	0	0	0	0	0	0	0	0	0	0	0	0	0	0	0	0	0	0	17.4564	0	0	18.2353	0	0	0	0	0	0	0	0	0	0	0	0
Anhydrotetracycline		5.5965	0	0	0	0	0	0	0	5.7658	0	0	12.0696	0	0	0	0	0	0	0	12.0508	11.7952	0	0	0	0	11.9093	11.7326	12.0995	0	12.0622	0	0	11.7857	12.1895	0	0	5.8954	0	0	0	0	0	12.0631	0	0	12.2176	0	0
Androsterone glucuronide		0	0	0	0	0	0	0	0	0	0	0	0	0	0	0	0	0	0	0	0	0	0	0	0	0	0	0	0	0	0	0	0	0	0	0	0	0	0	0	0	0	0	0	0	0	0	0	0
Anatabine		0	0	0	0	0	0	0	0	0	0	0	0	0	0	0	0	0	0	0	0	0	0	0	0	0	0	0	0	0	0	0	0	0	0	0	0	0	0	0	0	0	0	0	0	0	0	0	0
amodiaquine	BSMHCs	0	0	0	0	0	0	0	0	0	0	0	0	0	0	0	0	0	0	0	0	0	0	0	0	0	0	0	0	0	0	0	0	0	0	0	0	0	0	0	0	0	0	0	0	0	0	0	0
Alytesin		0	0	0	0	0	0	0	0	0	0	0	0	0	0	0	0	0	0	0	0	0	0	0	0	0	0	0	0	0	0	0	0	0	0	0	0	0	0	0	0	0	0	0	0	0	0	0	0
alpha-Hydroxymetoprolol		0	0	0	0	0	0	0	0	0	0	0	0	0	0	0	0	0	0	0	0	23.4846	0	0	0	0	0	0	0	0	0	0	0	0	0	0	0	0	0	0	0	0	0	0	0	0	0	0	19.2018
alpha-Dichroine		0	0	0	0	0	0	0	0	0	0	0	0	0	0	0	0	0	0	0	0	0	0	0	0	0	0	0	0	0	0	0	0	0	0	0	0	0	0	0	0	0	0	0	0	0	0	0	0
alpha-cyano-4-Hydroxycinnamic acid		0	0	0	0	0	0	0	0	0	0	0	0	0	0	0	0	0	0	0	0	0	0	0	0	0	0	0	0	19.7392	0	0	0	0	0	0	0	0	0	0	0	0	0	0	0	0	0	0	0
alpha-amino-beta-(pyrazolyl-N)Propionic acid		0	0	0	0	0	0	0	0	0	0	0	0	0	0	0	0	0	0	0	0	0	0	0	0	0	0	0	0	0	0	0	0	0	0	0	0	0	0	0	0	0	0	0	0	0	0	0	0
Aloeresin C		0	0	0	0	0	0	0	0	0	0	0	0	0	0	0	0	0	0	0	0	0	0	0	0	0	0	0	0	0	0	0	0	0	0	0	0	0	0	0	0	0	0	0	0	0	0	0	0
Alloyohimbine		0	0	0	0	0	0	0	0	0	0	0	0	0	0	0	0	0	0	0	0	0	0	0	0	0	0	0	0	0	0	0	0	0	0	0	0	0	0	0	0	0	0	0	0	0	0	0	0
Allantoic acid		0	0	0	0	0	0	0	0	0	0	0	0	0	0	0	0	0	0	0	0	0	0	0	0	0	0	0	0	0	0	0	0	0	0	0	0	0	0	0	0	0	0	0	0	0	0	0	0
Aknadicine		0	0	0	0	0	0	0	0	0	0	0	0	0	0	0	0	0	0	0	0	0	0	0	0	0	0	0	0	0	0	0	0	0	0	0	0	0	0	0	0	0	0	0	0	0	0	0	0
Agmatine		6.5071	17.982	6.0946	0	0	0	18.8623	0	0	0	0	0	0	0	6.0989	0	0	12.4241	0	12.9621	0	12.1128	5.8906	0	13.4026	0	0	0	0	0	6.0874	5.633	16.9391	5.9451	0	5.3936	6.0137	12.2672	6.2668	5.9605	0	11.7938	0	6.227	0	0	0	0
Agaritine		0	0	0	0	0	0	0	0	0	0	0	0	0	0	0	0	0	0	0	0	0	0	0	0	0	0	0	0	0	0	0	0	0	0	0	0	0	0	0	0	0	0	0	0	0	0	0	0
Aconitine		0	0	0	0	0	0	0	0	0	0	0	0	0	0	0	0	0	5.8107	0	0	0	0	0	0	0	0	0	0	0	0	0	0	0	0	0	0	0	0	0	0	0	0	0	0	0	0	0	0
Acetylhydrazinopthalazinone		0	0	0	12.8937	0	0	0	0	0	0	0	0	0	0	0	0	0	0	13.6951	0	0	0	18.8573	11.5291	19.6554	0	0	0	20.0042	0	6.3931	12.3412	0	18.6178	0	18.3418	0	0	0	0	0	6.4012	0	0	0	0	0	0
Acetyl tyrosine ethyl ester		0	0	0	0	0	0	0	0	0	0	0	0	0	0	0	0	0	0	0	0	0	0	0	0	0	0	0	0	0	0	0	0	0	0	0	0	0	0	0	0	0	0	0	0	0	0	0	0
Aceclidine		0	0	0	0	0	0	0	0	0	12.6944	0	0	0	0	0	0	0	0	0	0	0	0	0	0	0	0	0	0	0	0	0	0	0	0	19.0451	18.0618	0	0	0	0	0	0	0	0	0	0	0	0
Acarbose (component 2)		0	0	0	0	0	0	0	0	0	0	0	0	0	0	0	0	0	0	0	0	0	0	0	0	0	0	0	0	0	0	0	0	0	0	0	0	0	0	0	0	0	0	0	0	0	0	0	0
Acanthospermal A		0	0	0	0	0	0	0	0	0	0	0	0	0	0	0	0	0	0	0	0	0	0	0	0	0	0	0	0	0	0	0	0	0	0	0	0	0	0	0	0	0	0	0	0	0	0	0	0
Acanthoside B		0	0	0	0	0	0	0	0	0	0	0	0	0	0	0	0	0	0	0	0	0	0	0	0	0	0	0	0	0	0	0	0	0	0	0	0	0	0	0	0	0	0	0	0	0	0	0	0
Abrine		0	0	0	0	0	0	0	0	0	0	0	0	0	0	0	0	0	0	0	0	0	0	0	0	0	0	0	0	0	0	0	0	0	0	0	0	0	0	0	0	0	0	0	0	0	0	0	0
9-Acetoxytaxine B		0	0	0	0	0	0	0	0	0	0	0	0	0	0	0	0	0	0	0	0	0	0	0	0	0	0	0	0	0	0	0	0	0	0	0	0	0	0	0	0	0	0	0	0	0	0	0	0
8-Epiiridotrial glucoside		0	0	0	0	0	0	0	0	0	0	0	0	0	0	0	0	0	0	0	0	0	0	0	0	0	0	0	0	0	0	0	0	0	0	0	0	0	0	0	0	0	0	0	0	0	0	0	0
8-amino-7-Oxononanoate		0	0	0	0	0	0	0	0	0	19.8057	6.3323	12.9459	0	0	0	0	0	0	0	0	0	6.2427	6.2432	0	0	0	0	0	0	0	0	0	0	0	19.7817	18.8514	0	0	0	0	0	0	0	0	0	0	0	0
7alpha-(thiomethyl)Spironolactone sulfoxide		0	0	0	0	0	0	0	0	0	0	0	0	0	0	0	0	0	0	0	0	0	0	0	18.4337	0	0	0	0	0	0	0	0	0	0	0	0	0	0	0	0	0	0	0	0	0	0	0	0
7,8,7',8'-Tetradehydroastaxanthin		0	0	0	0	0	0	0	0	0	0	0	0	0	0	0	0	0	0	0	0	0	0	0	0	0	0	0	0	0	0	0	0	0	0	0	0	0	0	0	0	0	0	0	0	0	0	0	0
7-hydroxy-5-Heptynoic acid		0	0	0	0	0	0	0	0	0	0	0	0	0	0	0	0	0	0	0	0	0	0	0	0	0	0	0	0	0	0	0	0	0	0	0	0	0	0	0	0	0	0	0	0	0	0	18.7931	18.6636
7-Dehydrologanin tetraacetate		0	0	0	0	0	0	0	0	0	0	0	0	0	0	0	0	0	0	0	0	0	0	0	0	0	0	0	0	0	0	0	0	18.5666	0	0	0	0	0	0	0	0	0	0	0	0	0	0	0
6beta-Naltrexol		0	0	12.9396	0	0	0	0	0	0	0	0	0	0	0	0	0	0	0	0	0	0	0	0	0	0	0	0	0	0	0	6.4219	0	0	0	0	0	0	0	0	0	0	0	0	0	0	0	0	0
6,8,10,12-Pentadecatetraenal		0	11.0785	0	0	0	10.9806	0	4.6957	0	0	0	0	0	0	0	0	0	0	0	0	0	0	0	4.2156	0	0	0	0	0	0	0	0	9.7448	0	0	9.663	4.3159	0	0	0	0	0	0	0	10.9683	0	0	0
6,7-Dimethyltetrahydropterin		0	0	0	0	0	0	0	0	0	0	0	0	0	0	0	0	0	0	0	0	0	0	12.4825	18.5268	0	0	0	0	0	0	0	0	0	0	0	0	0	0	0	0	0	0	0	0	0	0	0	0
6-Methyl indole		0	0	0	0	0	0	0	0	0	0	0	0	0	0	0	0	0	0	0	0	0	0	0	0	0	0	0	0	0	0	0	0	0	0	0	0	0	0	0	0	0	0	0	0	0	0	0	0
6-Hydroxymelatonin		0	0	0	0	0	0	0	0	0	0	0	0	0	0	0	0	0	0	0	0	0	0	0	0	0	0	0	0	0	0	0	0	0	0	0	0	0	0	0	0	0	0	0	0	0	0	0	0
6-Dimethylaminopurine		0	0	0	0	0	0	0	0	0	0	0	0	0	0	0	0	0	0	0	0	0	0	0	0	0	0	0	0	0	0	0	0	0	0	0	0	0	0	0	0	0	0	0	0	0	0	0	0
5alpha-O-(beta-D-glucopyranosyl)-10beta-Benzoyltaxacustone		0	0	0	0	0	0	0	0	0	0	0	0	0	0	0	0	0	0	0	0	0	0	0	0	0	0	0	0	0	0	0	0	0	0	0	0	0	0	0	0	0	0	0	0	0	0	0	0
5'-Methylthioadenosine		0	0	0	3.195	0	0	0	0	0	0	0	0	0	0	0	0	0	0	0	0	0	0	0	0	0	0	0	0	0	0	0	0	0	0	0	0	0	0	0	0	0	0	0	0	0	0	0	0
5'-Adenosine monophosphate		0	0	0	0	0	0	0	0	0	0	0	0	0	0	0	0	0	0	0	0	0	0	0	0	0	0	0	0	0	0	0	0	0	0	0	0	0	0	0	0	0	0	0	0	0	0	0	0
5,8-Dihydroxy-3,4-dihydrocarbostyril		0	0	0	0	0	0	0	0	0	0	0	0	0	0	0	0	0	0	0	0	0	0	0	0	0	0	0	0	0	0	0	0	0	0	0	0	0	0	0	0	0	0	0	0	0	0	0	0
5,6-dimethyl-1H-Benzoimidazole		0	0	0	0	0	0	0	6.148	0	0	0	0	0	0	0	0	0	0	0	0	0	0	6.2758	5.8292	0	0	0	0	18.4996	0	0	0	0	0	0	0	0	0	0	0	0	0	0	0	0	0	0	0
5-Methoxytryptamine		0	0	0	0	0	0	0	0	0	0	0	0	0	0	0	0	0	0	0	0	0	0	0	0	0	0	0	0	0	0	0	0	0	0	0	0	0	0	0	0	0	0	0	0	0	0	0	0
5-Hydroxytryptophan		0	0	0	0	0	0	0	0	0	0	0	0	0	0	0	0	0	0	0	0	0	0	0	0	0	0	0	0	0	0	0	0	0	0	0	11.0122	0	0	0	0	0	0	0	0	0	0	0	0
5-aminoimidazole-4-Carboxamide		0	0	0	0	0	0	0	0	0	0	0	0	0	0	0	0	0	0	0	0	0	0	0	0	0	0	0	0	0	0	0	0	0	0	0	0	0	0	0	0	0	0	0	0	0	0	0	0
5-(3,4-dihydroxyphenyl)-5-Ethylbarbituric acid		0	6.059	0	0	0	0	0	0	0	0	0	0	0	0	0	0	0	0	0	19.7644	0	0	0	0	0	0	0	0	0	0	0	0	0	0	0	18.0842	0	0	0	0	0	0	0	0	0	0	0	0
4S-hydroxy-8-oxo-(5E,9Z,13Z,16Z,19Z)-neuroprostapentaenoic acid-cyclo[7S,11S]		0	0	0	0	0	0	0	0	0	0	0	0	0	0	0	0	0	0	0	0	0	0	0	0	0	0	0	0	0	0	0	0	19.3366	0	0	0	0	0	0	0	0	0	0	0	0	0	0	0
4H-Pyrido[1,2-a]pyrimidin-4-one, 3-ethyl-6,7,8,9-tetrahydro-2-methyl-		0	0	0	0	0	0	0	0	0	0	0	0	0	0	0	0	0	0	0	0	0	0	19.0372	19.2396	0	0	0	0	0	0	0	0	0	0	0	0	0	0	0	0	0	0	0	0	0	0	0	0
4-pentyn-1-ol		0	12.2932	6.4196	0	7.0099	21.2071	0	0	0	0	0	0	0	6.8447	0	0	0	0	6.8757	0	0	0	13.5052	12.7423	0	20.1555	0	0	0	0	0	6.1493	0	6.2516	0	12.14	6.3289	20.5742	20.5098	0	0	14.2322	0	0	0	0	0	0
4-Oxomytiloxanthin		0	0	0	0	0	0	0	0	0	0	0	0	0	0	0	0	0	0	0	0	0	0	0	0	0	0	0	0	0	0	0	0	0	0	0	0	0	0	0	0	0	0	0	0	0	0	0	0
4-Ketonostoxanthin 3-sulfate		13.2539	0	6.3718	0	0	0	0	0	0	0	0	0	0	0	0	0	0	0	0	0	0	0	0	6.0301	0	0	20.3862	0	0	0	0	0	18.0832	0	0	0	0	0	0	0	0	0	0	0	0	0	0	0
4-Hydroxytacrine		0	0	0	0	0	0	0	0	0	0	0	0	0	0	0	0	0	0	0	0	0	0	0	0	0	0	0	0	0	0	0	0	0	0	0	0	0	0	0	0	0	0	0	0	0	0	0	0
4-Hydroxystyrene		6.18	0	13.3773	13.5014	3.275	6.55	0.0264	13.0654	13.2979	13.0558	12.8562	12.9945	13.2904	9.715	9.655	13.3328	3.295	12.4153	9.37	0	12.7729	12.6522	12.6178	12.6029	0	13.3454	0	13.4331	12.415	0	13.1568	13.0545	12.8362	13.1512	0	12.7181	9.235	0.0914	13.5049	6.465	0.2452	13.3058	0.1872	0	6.47	13.9788	0	0
4-Hydroxypropranolol		0	0	0	0	0	0	0	0	0	0	0	0	0	0	0	0	0	0	0	0	0	0	0	0	0	0	0	0	0	0	0	0	0	0	0	17.4379	0	0	0	0	0	0	0	0	0	0	0	0
4-hydroxy Lauric acid		0	0	0	0	0	0	0	0	0	0	0	0	0	0	0	0	0	0	0	0	0	0	0	0	0	0	0	0	0	0	0	0	0	0	0	0	0	0	0	0	0	0	0	0	0	0	0	0
4-guanidino-1-Butanol		0	0	0	0	0	0	0	0	0	0	0	0	0	0	0	0	0	0	0	0	0	0	0	0	0	0	0	0	0	0	0	0	0	0	0	0	0	0	0	0	0	0	0	0	0	0	0	0
4-Biphenylamine		0	0	0	0	0	0	0	0	0	0	0	0	0	0	0	0	0	0	0	0	0	0	0	0	0	0	0	0	0	0	0	0	0	0	0	0	0	0	0	0	0	0	0	0	0	0	0	0
4-Aminohippurate		6.745	0	0	0	0	0	0	0	0	0	0	0	0	0	0	0	0	6.2918	0	0	0	0	0	0	0	0	3.915	0	0	0	0	0	6.1108	0	0	0	0	0	0	0	0	0	0	0	0	0	0	0
4-(diaminomethylideneamino)Butanoic acid		0	0	0	0	0	0	0	0	0	0	0	0	0	0	0	0	0	0	0	0	0	0	0	0	0	0	0	0	0	0	0	0	0	0	0	0	0	0	0	0	0	0	0	0	0	0	0	0
3H-1,2,4-Triazol-3-one, 5-ethyl-2,4-dihydro-2-(3-hydroxypropyl)-4-(2-phenoxyethyl)-		0	0	0	0	0	0	0	0	0	0	0	0	0	0	0	0	0	0	0	0	0	0	0	0	0	0	0	0	0	0	0	0	0	0	0	0	0	0	0	0	0	0	0	0	0	0	0	0
3'alpha,5'beta,6'beta-trihydroxy Pravastatin		0	0	0	0	0	0	0	0	0	0	0	0	0	0	0	0	0	0	0	0	0	0	0	0	0	0	0	0	0	0	0	0	0	0	0	0	0	0	0	0	0	0	0	0	0	0	0	0
3'-Hydroxytrimethoprim		0	0	0	0	0	0	0	0	0	0	0	0	0	0	0	0	0	0	0	0	0	0	0	0	0	0	0	0	0	0	0	6.7973	0	0	0	0	0	0	0	0	0	0	0	0	0	0	0	0
3,12,21-trihydroxy-1,10,19-tri(4-hydroxyphenyl)-5,14,23-trimethoxy3.3.3.metacyclophane?		0	0	0	0	0	0	0	0	0	0	0	0	0	0	0	0	0	0	0	0	0	0	0	0	0	0	0	0	0	0	0	0	0	0	0	0	0	0	0	0	0	0	0	0	0	0	0	0
3-O-[beta-D-Glucuronopyranosyl-(1-->2)-O-beta-D-glucuronopyranosyl]-24-hydroxyglabrolide		0	0	0	0	0	0	0	0	0	0	0	0	0	0	0	0	0	0	0	0	0	0	0	0	0	0	0	0	0	0	0	0	0	0	0	0	0	0	0	0	0	0	0	0	0	0	0	0
3-Methylindole		0	0	0	0	0	0	0	0	0	0	0	0	0	0	0	0	0	0	0	0	0	0	0	0	0	0	0	0	0	0	0	0	0	0	0	0	0	0	0	0	0	0	0	0	0	0	17.6876	18.2153
3-Methylhistidin		0	0	0	0	0	0	0	0	0	0	0	0	0	0	0	0	0	0	0	0	0	0	0	0	0	0	0	0	0	0	0	0	0	0	0	0	0	0	0	0	0	0	0	0	0	0	0	0
3-Indolepropionic acid		0	0	0	0	0	0	0	0	0	0	0	0	0	0	0	0	0	0	0	0	0	0	0	0	0	0	0	0	0	0	0	0	0	0	0	0	0	0	0	0	0	0	0	0	0	0	0	0
3-Indoleacetic acid		0	0	0	0	0	0	0	0	0	0	0	0	0	0	0	0	0	0	0	0	0	0	0	0	0	0	20.5365	0	0	0	0	0	0	0	6.1444	0	0	0	0	0	0	0	0	0	0	0	0	0
3-Hydroxysulfolane		0	0	0	0	0	0	0	0	0	0	0	0	0	0	0	0	0	0	0	0	0	0	0	0	0	0	0	0	0	0	0	0	0	0	0	0	0	0	0	0	0	0	0	0	0	0	0	0
3-Hydroxysuberic acid		0	0	0	0	0	0	0	0	0	0	0	0	0	0	0	0	0	0	0	0	0	0	0	0	0	0	0	0	0	0	0	5.9061	0	0	0	0	0	0	0	0	0	0	0	0	0	0	0	0
3-Hydroxyquinidine		0	0	0	0	0	0	0	0	0	0	0	0	0	0	0	0	0	0	0	0	0	0	0	0	0	0	0	0	0	0	0	0	0	0	0	0	0	0	0	0	0	0	0	0	0	0	0	0
3-hydroxy-N-glycyl-2,6-Xylidine (3-Hydroxyglycinexylidide)		0.1102	12.6	7.12	7.9579	7.3951	7.5444	7.1286	7.3383	7.4289	7.2174	0.3218	7.3002	0.5894	7.8552	7.354	7.2603	7.374	6.7108	7.4466	6.9242	7.1185	7.1628	10.02	10.515	7.1672	7.5556	6.8231	7.1079	13.42	0	7.5434	7.7135	12.84	0	0	6.2174	7.2443	7.0749	6.675	7.2337	0.1209	7.6187	0	0	7.2761	7.1021	0	0
3-hydroxy-DL-Kynurenine		0	0	0	0	0	0	0	0	0	0	0	0	0	0	0	0	0	0	0	0	0	0	0	0	0	0	0	0	0	0	0	0	0	0	0	18.3466	0	0	0	0	0	0	0	0	0	0	0	0
3-Aminoquinoline		0	0	0	0	0	0	0	0	0	0	0	0	0	0	0	0	0	0	6.1914	0	0	0	0	0	6.2645	0	0	0	18.6665	0	0	0	0	0	0	5.77	0	0	0	0	0	0	0	0	0	0	0	0
3-amino-L-Tyrosine		0	17.7933	0	0	0	0	0	0	0	0	0	0	0	0	0	0	0	0	0	0	0	0	0	0	0	0	0	0	0	0	0	0	0	0	0	0	0	0	0	0	0	0	0	0	0	0	0	0
3-alpha-Hydroxydeoxygedinin		0	0	0	0	0	0	0	0	0	0	0	0	0	0	0	0	0	0	0	0	0	0	0	0	0	0	0	0	0	0	0	0	0	0	0	0	0	0	0	0	0	0	0	0	0	0	0	0
3-10-Luteinizing hormone-releasing factor		0	0	0	0	0	0	0	0	0	0	0	0	0	0	0	0	0	0	0	0	0	0	0	0	0	0	0	0	0	0	0	0	0	0	0	0	0	0	0	0	0	0	0	0	0	0	0	0
2H-Indol-2-one, 1,3-dihydro-7-hydroxy-4-[2-(propylamino)ethyl]-		0	0	0	0	0	0	0	0	0	0	0	0	0	0	0	0	0	0	0	0	0	0	0	0	0	0	0	0	0	0	0	0	0	0	0	0	0	0	0	0	0	0	0	0	0	0	0	0
2H-Indol-2-one, 1,3-dihydro-4-[2-hydroxy-3-[(1-methylethyl)amino]propoxy]-		0	0	0	0	0	0	0	0	0	0	0	0	0	0	0	0	0	0	0	0	0	0	0	0	0	0	0	0	0	0	0	0	18.4619	0	0	0	0	0	0	0	0	0	0	0	0	0	0	0
26-O-beta-D-Glucopyranosyl(25R, S)-5alpha-furostane-12-one-20(22)-en-3beta,26-diol-3-O-beta-D-glucop		0	0	0	0	0	0	0	0	0	0	0	0	0	0	0	0	0	0	0	0	0	0	0	0	0	0	0	0	0	0	0	0	0	0	0	0	0	0	0	0	0	0	0	0	0	0	0	0
25-O-Desacetylrifampin		0	0	0	0	0	0	0	0	0	0	0	0	0	0	0	0	0	0	0	0	0	0	0	0	0	0	0	0	0	0	0	0	0	0	0	0	0	0	0	0	0	0	0	0	0	0	0	0
25-O-Deacetylrifabutin		5.9981	18.3205	0	0	0	0	0	0	0	0	0	0	0	0	0	0	0	0	0	0	0	0	0	0	0	0	0	0	0	0	0	0	0	0	0	0	0	0	0	0	0	0	0	0	0	0	0	0
2-Pyrrolidinone, 4-(2-morpholinoethyl)-3,3-diphenyl-		6.2354	0	6.2662	19.1893	0	0	0	12.8049	0	0	0	0	0	0	0	0	0	0	12.5342	0	0	0	0	0	0	0	6.2779	0	0	0	19.3068	18.6143	0	6.2428	0	19.1441	12.0309	0	0	6.2408	0	0	0	12.935	0	0	0	0
2-Pyridylacetylglycine		12.8158	6.3195	19.7492	19.6964	19.2223	19.0994	12.6668	6.4704	19.1473	12.821	19.3969	12.9373	19.2358	19.4027	12.5947	19.2184	19.2112	19.1165	19.5336	6.6166	13.0961	0	18.8777	12.342	19.4158	19.2838	12.9463	19.7527	19.0863	0	6.4736	13.2211	19.1137	19.2139	0	18.9972	12.3741	12.5927	19.2011	12.8649	12.9014	19.4255	0	0	12.651	13.0787	0	0
2-Propylbenzimidazole		0	0	0	0	0	0	0	0	0	0	0	0	0	0	0	0	0	0	0	0	0	0	0	0	0	0	0	0	0	0	0	0	0	0	0	0	0	0	0	0	0	0	0	0	0	0	0	0
2-Phenylbutyramide		0	19.6857	0	0	24.8168	24.1828	0	0	0	0	0	0	0	25.2983	24.8125	0	25.2505	0	0	0	0	0	0	0	0	0	0	0	0	0	0	6.2215	0	0	0	18.2226	0	19.4389	19.1288	0	0	0	0	12.2228	21.4615	6.4498	0	0
2-Methylhippuric acid		0	0	0	0	0	0	0	0	0	0	0	0	0	0	0	0	0	0	0	0	0	0	0	0	0	0	0	0	0	0	0	0	0	0	0	0	0	0	0	0	0	0	0	0	0	0	0	0
2-Methylbutyrylglycine		0	18.1867	0	0	0	0	0	0	0	0	0	0	0	0	0	0	0	0	0	0	0	0	0	0	0	0	0	0	0	0	0	0	0	0	0	0	0	0	0	0	0	0	0	0	0	0	0	0
2-methyl-6-methoxy-1,2,3,4-tetrahydro-beta-Carboline		0	0	0	0	0	0	0	0	0	0	0	0	0	0	0	0	0	0	0	0	0	0	0	0	0	0	0	0	0	0	0	0	0	0	0	0	0	0	0	0	0	0	0	0	0	0	0	0
2-methyl-5,7,8-Trimethoxyisoflavone		6.0976	0	0	0	0	0	19.1987	0	0	0	0	0	0	0	12.5536	0	0	0	0	0	0	0	0	0	0	0	0	0	0	0	6.4158	12.5114	0	0	0	5.7046	0	0	0	0	0	18.678	0	0	0	0	0	0
2-Methoxyestrone 3-glucuronide		0	0	0	0	0	0	0	0	0	0	0	0	0	0	0	0	0	0	0	0	0	0	0	0	0	0	0	0	0	0	0	0	18.6548	0	0	0	0	0	0	0	0	0	0	0	0	0	0	0
2-Ethylisonicotinic acid		6.0687	19.6887	0	0	0	0	0	0	0	0	0	0	0	0	0	0	0	0	0	0	0	0	0	0	0	0	0	0	0	0	0	0	0	0	0	0	0	0	0	0	0	0	0	0	0	0	0	0
2-Ethylisonicotinamide		0	17.9588	0	0	0	0	0	0	0	0	0	0	0	0	0	0	0	0	0	21.86	5.977	0	0	0	0	0	0	0	0	18.6827	0	0	0	0	0	0	0	0	0	0	0	0	0	0	0	0	0	0
2-debenzoyl-2-tigloyl-10-Deacetylbaccatin III		0	0	0	0	0	0	0	0	0	0	0	0	0	0	0	0	0	0	0	0	0	0	0	0	0	0	0	0	0	0	0	0	0	0	0	0	0	0	0	0	0	0	0	0	0	0	0	0
2-Deacetoxytaxinine J		0	0	0	0	0	0	0	0	0	0	0	0	0	0	0	0	0	0	0	0	0	0	0	0	0	0	0	0	0	0	0	0	0	0	0	0	0	0	0	0	0	0	0	0	0	0	0	0
2-amino-4'-hydroxy-Propiophenone		0	11.8052	6.3863	0	0	0	0	12.4967	6.3351	0	0	0	0	0	5.9606	0	0	0	0	0	19.2107	20.5693	21.3144	18.1113	0	0	0	0	0	0	0	0	0	19.3398	0	15.7825	0	0	0	6.1799	12.4251	0	0	6.1257	0	14.0621	0	0
2-amino-3-methyl-1-Butanol		0.6616	1.4927	0	0	1.4255	1.5137	1.2331	0	0	0.026	0	0	0.067	1.4901	1.2436	0	1.3675	0	1.0931	0.8488	0.9964	0.3038	0.245	0	0	0	0	0	1.1589	0	1.4662	1.5088	1.0305	0	0	1.4216	2.855	1.3694	0.5873	0.1593	0	1.6382	0	0	1.3315	0	0	0
2-(diethylamino)-4'-hydroxy-Propiophenone		0	0	0	0	0	0	0	0	0	0	0	0	0	0	0	0	0	0	0	0	0	0	0	0	21.408	0	0	0	0	0	0	0	0	0	0	0	0	0	0	0	0	0	0	0	0	0	0	0
1H-1,2,4-triazole-1-Propanoic acid, 3-ethyl-4,5-dihydro-5-oxo-4-(2-phenoxyethyl)-		0	0	0	0	0	0	0	0	0	0	0	0	0	0	0	0	0	0	0	0	0	0	0	0	0	0	0	0	0	0	0	0	0	0	0	0	0	0	0	0	0	0	0	0	0	0	0	0
1alpha,25-dihydroxy-22-oxavitamin D3 3-hemiglutarate/ 1alpha,25-dihydroxy-22-oxacholecalciferol 3-he		0	0	0	0	0	0	0	0	0	0	0	0	0	0	0	0	0	0	0	0	0	0	20.1233	0	0	0	0	0	0	0	0	0	0	0	0	0	0	0	0	0	0	0	0	0	0	0	0	0
17-Beclomethasone monopropionate		0	0	0	0	0	0	0	0	0	0	0	0	0	0	0	0	0	0	0	0	0	0	0	19.7326	0	0	0	0	0	0	0	0	0	0	0	0	0	0	0	0	0	0	0	0	0	0	0	0
14-Hydroxypergolide glucuronide		0	0	0.0899	0	0	0	0	0	0	0	0	0	0	0	0	0	0	0	0	0	0	0	0	6.6031	0	0	0	0	0	0	0	0	0	0	0	0	0	0	0	0	0	0	0	0	0	0	0	0
11alpha,16beta,23,28-Tetrahydroxyolean-12-en-3beta-yl-[beta-D-glucopyranosyl-(1-->2)-[beta-D-glucopy		0	0	0	0	0	0	0	0	0	0	0	0	0	0	0	0	0	0	0	0	0	0	0	0	0	0	0	0	0	0	0	0	0	0	0	0	0	0	0	0	0	0	0	0	0	0	0	0
11-amino-Undecanoic acid		0	0	0	0	0	0	0	0	0	0	0	0	0	0	0	0	0	0	0	0	0	0	0	0	0	0	0	0	0	0	0	0	0	0	0	18.3764	0	0	0	0	0	0	0	0	0	0	0	0
10beta-Benzoyloxy-1beta-hydroxy-5alpha-(3'-methylamino-3'-phenyl)propanoxy-7beta,9alpha,13alpha-tria		0	0	0	0	0	0	0	0	0	0	0	0	0	0	0	0	0	0	0	0	0	0	0	0	0	0	0	0	0	0	0	0	0	0	0	0	0	0	0	0	0	0	0	0	0	0	0	0
10-hydroxy-8E-decene-2,4,6-Triynoic acid		0	0	0	0	0	0	0	0	0	0	0	0	0	0	0	0	0	0	0	0	0	0	0	0	0	0	0	0	0	0	0	0	0	0	0	0	0	0	0	0	0	0	0	0	0	0	0	0
10-amino-Decanoic acid		0	0	0	0	0	0	0	0	0	0	0	0	0	0	0	0	0	0	0	0	0	0	0	0	0	0	0	0	0	0	0	0	0	0	0	18.1246	0	0	0	0	0	0	0	0	0	0	0	0
10-(beta-hydroxybutyryl)-10-Deacetylbaccatin I		0	0	0	0	0	0	0	0	0	0	0	0	0	0	0	0	0	0	0	0	0	0	0	0	0	0	0	0	0	0	0	0	0	0	0	0	0	0	0	0	0	0	0	0	0	0	0	0
1,3-dideacetyl-7-deacetoxy-7-Oxokhivorin		0	0	0	0	0	0	0	0	0	0	0	0	0	0	0	0	0	0	0	0	0	0	0	0	0	0	0	0	0	0	0	0	0	0	0	0	0	0	0	0	0	0	0	0	0	0	0	0
1,2,4-Triazolidine-3,5-dione, 1-[3-[4-(3-chlorophenyl)-1-piperazinyl]propyl]-4-(2-phenoxyethyl)-		0	0	0	0	0	0	0	0	0	0	0	0	0	0	0	0	0	0	0	0	0	0	0	0	0	0	0	0	0	0	0	0	18.3895	18.8224	0	18.4907	0	0	6.0512	6.1463	6.0581	0	6.167	6.0494	0	0	0	0
1-O-Desmethyltetrabenazine		0	0	0	0	0	0	0	0	0	0	0	0	0	0	0	0	0	0	0	20.0304	0	0	0	0	0	0	0	0	0	0	0	0	0	0	0	0	0	0	0	0	0	0	0	0	0	0	0	0
1-O-beta-D-Glucopyranosylamplexine		0	0	0	0	0	0	0	0	0	0	0	0	0	0	0	0	0	0	0	0	0	0	0	0	0	0	0	0	0	0	0	0	0	0	0	0	0	0	0	0	0	0	0	0	0	0	0	0
1-Methylguanosine		0	0	0	0	0	0	0	0	0	0	0	0	0	0	0	0	0	0	0	0	0	0	0	5.749	0	0	0	0	0	0	0	0	0	6.4136	0	18.8245	0	0	0	0	0	0	6.1742	0	0	0	0	0
1-Methyladenosine		0	0	0	18.9056	0	0	18.526	0	6.259	18.7759	6.289	12.621	19.1587	0	0	0	0	0	0	0	19.025	0	6.3425	11.8559	0	18.8856	0	0	12.5458	0	0	6.0162	0	6.4443	0	0	0	0	0	0	0	0	6.2468	0	0	0	0	0
1-L-leucyl-L-Proline		0	0	0	0	0	0	0	0	0	0	0	0	0	0	0	0	0	0	0	0	0	0	0	0	0	0	0	0	0	0	0	0	0	0	0	0	0	0	0	0	0	0	0	0	0	0	18.0319	0
(S)-2-Hydroxyglutarate		0	0	0	0	0	0	0	0	0	0	0	0	0	0	0	0	0	0	0	0	0	0	0	0	0	0	0	0	0	0	0	0	0	0	0	0	0	0	0	0	0	0	0	0	0	0	0	0
(5b,12a), 9-anthracenylmethyl ester, 12-hydroxy- Cholan-24-oic acid		0	0	0	0	0	0	0	0	0	0	0	0	0	0	0	0	0	0	0	0	0	0	0	0	0	0	0	0	0	0	0	0	0	0	0	0	0	0	0	0	0	0	0	0	0	0	0	0
(3S,5R,6R,7E,9S)-Megastigman-7-ene-3,5,6,9-tetrol 3-O-beta-D-glucopyranoside		0	0	0	0	0	0	0	0	0	0	0	0	0	0	0	0	0	0	0	0	0	0	0	0	0	0	0	0	0	0	0	0	0	0	0	0	0	0	0	0	0	0	0	0	0	0	0	0
(3-Methylcrotonyl) Glycine methyl ester		0	0	0	0	0	22.5098	20.1526	0	0	0	0	0	0	22.9824	0	0	0	0	0	0	0	0	0	0	0	0	0	0	0	22.7151	23.5707	14.7082	22.9341	0	0	0	0	20.5049	21.7754	23.7133	15.3632	7.2113	0	7.2489	7.4215	0	0	0
(+)-Nb-methyl Tryptophan methyl ester (S)		0	0	0	0	0	0	0	0	0	0	0	0	0	0	0	0	0	0	0	0	0	0	0	0	0	0	0	0	0	0	0	0	0	0	0	0	0	0	0	0	0	0	0	0	0	0	0	0
,4,6(1H,3H,5H)-Pyrimidinetrione, 5-ethyl-1-b-D-glucopyranosyl-5-(1-methylbutyl)-		0	0	0	0	0	0	0	0	0	0	0	0	0	0	0	0	0	0	0	0	0	0	0	0	0	0	0	0	0	0	0	0	0	0	0	0	0	0	0	0	0	0	0	0	0	0	0	0
[truncated: 29 more columns]

## Sheet: metabolites with bioactivity
Compound		ZZQ-1586	ZZQ-1587	ZZQ-1588	ZZQ-1589	ZZQ-1590	ZZQ-1591	ZZQ-1592	ZZQ-1593	ZZQ-1594	ZZQ-1595	ZZQ-1596	ZZQ-1598	ZZQ-1599	ZZQ-19	ZZQ-20	ZZQ-1604	ZZQ-21	ZZQ-1605	ZZQ-1606	ZZQ-1607	ZZQ-13	ZZQ-1608	ZZQ-1609	ZZQ-1611	ZZQ-1613	ZZQ-14	ZZQ-1614	ZZQ-1615	ZZQ-1616	ZZQ-1531	ZZQ-1544	ZZQ-1547	ZZQ-1119	ZZQ-8	ZZQ-1558	ZZQ-1560	ZZQ-1563	ZZQ-1569	ZZQ-1575	ZZQ-1578	ZZQ-15	ZZQ-1526	ZZQ-10	ZZQ-1583	ZZQ-18	ZZQ-11	ZZQ-1537	ZZQ-1538
Zalcitabine		0	0	0	0	0	0	0	0	0	0	0	0	0	0	0	0	0	0	0	0	0	0	0	0	0	0	0	0	0	0	0	0	0	0	0	0	0	0	0	0	0	0	0	0	0	0	0	0
Xanthine		0	0	0	0	0	0	0	0	0	0	0	0	0	0	0	0	0	0	0	0	0	0	0	0	0	0	0	0	0	0	0	0	0	0	0	0	0	0	0	0	0	0	0	0	0	0	0	0
Visnagin		0	0	0	0	0	0	0	0	0	0	0	0	0	0	0	0	0	0	0	0	0	0	0	0	0	0	0	0	0	0	0	0	0	0	0	0	0	0	0	0	0	0	0	0	0	0	0	0
Vigabatrin		0	0	0.0394	0.6734	0	0	0	0	0	0	0	0	0	0	0	0	0	0	0	0.2937	0	0	0	0	0	0	0	0	0	0	0	0	0.0285	0.1088	0	0	0	0	0	0	0	0	0	0	0	0.0121	0	0
Vidarabine		0	0	0	0	0	0	0	0	0	0	0	0	0	0	0	0	0	0	0	0	0	0	0	0	0	0	0	0	0	0	0	0	6.4047	0	0	0	0	0	0	0	0	0	0	0	0	0	0	0
Veratridine		4.319	0	2.1721	0	0	0	0	5.9091	0	0	0	0	0	0	0	0	0	8.9612	0	0	0	0	0	0	0	0	0	0	0	0	0	0	0	0	0	0	0	0	0	0	0	0	0	0	0	0	0	0
Uridine		0	0	0	0	0	0	0	0	0	0	0	0	0	0	0	0	0	0	0	0	0	0	0	0	0	0	0	0	0	0	0	0	0	0	0	0	0	0	0	0	0	0	0	0	0	0	0	0
Uracil		0	0	0	0	0	0	0	0	0	0	0	0	0	0	0	0	0	0	0	0	0	0	0	0	0	0	0	0	0	0	0	0	0	0	0	0	0	0	0	0	0	0	0	0	0	0	0	0
Ubiquinone		0	0	0	0	0	0	0	0	0	0	0	0	0	0	0	0	0	0	0	0	0	0	0	0	0	0	0	0	0	0	0	0	0	0	0	0	0	0	0	0	0	0	0	0	0	0	0	0
Tyrosine		0	0	0	0	0	0	0	0	0	0	0	0	0	0	0	0	0	0	0	0	0	0	0	0	0	0	0	0	0	0	0	0	0	0	0	0	0	0	0	0	0	0	0	0	0	0	0	0
Tryptophan		0	0	0	0	0	0	0	0	0	0	0	0	0	0	0	0	0	0	0	0	0	0	0	0	0	0	0	0	0	0	0	0	0	0	0	0	0	0	0	0	0	0	0	0	0	0	0.2895	0.5361
Triamcinolone acetonide sulfate		0	0	0	0	0	0	0	0	0	0	0	0	0	0	0	0	0	0	0	0	0	0	0	0	0	0	0	0	0	0	0	0	18.4058	5.9805	0	19.943	0	0	0	0	0	0	0	0	0	0	0	0
Traumatic acid		0	19.0828	0	0	0	0	0	0	0	0	0	0	0	0	0	0	0	0	0	0	0	0	0	0	0	6.3568	0	0	0	0	0	0	0	0	0	0	0	12.5311	0	12.6665	6.3173	0	0	6.4816	0	6.3541	0	0
Tranexamic acid		0	0	0	13.3024	0	0	0	0	0	0	0	0	0	0	0	0	0	0	0	0	0	0	0	0	0	20.9298	0	0	0	0	0	0	0	6.2737	0	0	0	0	0	0	0	0	0	0	0	0	0	0
Tolperisone		0	0	0	0	0	0	0	0	0	0	0	0	0	0	0	0	0	0	0	0	0	0	0	0	0	0	0	0	0	0	0	0	0	0	0	0	0	0	0	0	0	0	0	0	0	0	0	0
Thymine		0	0	0	0	0	0	0	0	0	0	0	0	0	0	0	0	0	0	0	0	0	0	0	0	0	0	0	0	0	0	0	0	0	0	0	0	0	0	0	0	0	0	0	0	0	0	0	0
Threonate		0	0	0	0	0	0	0	0	0	0	0	0	0	0	0	0	0	0	0	0	0	0	0	0	0	0	0	0	0	0	0	0	0	0	0	0	0	0	0	0	0	0	0	0	0	0	0	0
Thermopsine		0	0	0	0	20.0721	19.0203	0	0	0	0	0	0	0	21.3195	21.02	0	19.9534	0	0	0	0	0	0	0	0	0	0	0	0	0	0	0	0	0	0	0	0	0	0	0	0	0	0	0	0	0	0	0
Tetrahydropteroyltri-L-glutamate		0	0	0	0	0	0	0	0	0	0	0	0	0	0	0	0	0	0	0	0	0	0	0	0	0	0	0	0	0	0	0	0	0	0	0	0	0	0	0	0	0	0	0	0	0	0	0	0
Tetrahydrofolic acid		0	0	0	0	0	0	0	0	0	0	0	0	0	0	0	0	0	0	0	0	0	0	0	0	0	0	0	0	0	0	0	0	0	0	0	0	0	0	0	0	0	0	0	0	0	0	0	0
Telmisartan		0	0	0	0	0	0	0	0	0	0	0	0	0	0	0	0	0	0	0	0	0	0	0	0	0	0	0	0	0	0	0	0	0	0	0	0	0	0	0	0	0	0	0	0	0	0	0	0
Tegaserod		0	0	0	0	0	0	0	0	0	0	0	0	0	0	0	0	0	0	0	0	0	0	0	0	0	0	0	0	0	0	0	0	0	0	0	0	0	0	7.013	0	0	0	0	0	0	0	0	0
Sulfaphenazole		0	0	0	0	0	0	0	0	0	0	0	0	0	0	0	0	0	0	0	0	0	0	0	0	0	0	0	0	0	0	0	0	0	0	0	0	0	0	0	0	0	0	0	0	0	0	18.07	18.01
Spiramycin 1		0	0	0	0	0	0	0	0	0	0	0	0	0	0	0	0	0	0	0	0	0	0	0	0	0	0	0	0	0	0	0	0	0	0	0	0	0	0	0	0	0	0	0	0	0	0	0	0
Spermine		0	0	0	0	0	0	0	0	0	0	0	0	0	0	0	0	0	0	0	0	0	0	0	0	0	0	0	0	0	0	0	0	0	0	0	0	0	0	0	0	0	0	0	0	0	0	0	0
Spermidine		0	0	0	0	5.9059	0	5.4605	0	0	13.9804	0	0	6.1354	0	5.6038	0	0	0	0	0	0	0	0	14.107	0	0	0	0	0	0	0	0	14.4117	0	0	14.0195	6.1273	0	12.9427	0	5.5469	6.3729	0	0	6.2618	0	0	0.2263
Selamectin	MCs	0	0	0	0	0	0	0	0	0	0	0	0	0	0	0	0	0	20.3186	0	0	0	0	6.5401	0	0	0	19.2501	0	0	0	0	0	0	0	0	0	0	0	0	6.9542	0	0	19.7817	0	0	6.5712	0	0
Sedoheptulose 7-phosphate		0	0	0	0	0	0	0	0	0	0	0	0	0	0	0	0	0	0	0	0	0	0	0	0	0	0	0	0	0	0	0	0	0	0	0	0	0	0	0	0	0	0	0	0	0	0	0	0
Securinine		0	0	0	0	0	0	0	0	0	0	0	0	0	0	0	0	0	0	0	0	0	0	0	18.7802	0	0	0	0	0	0	0	0	0	0	0	0	0	0	0	0	0	0	0	0	0	0	0	0
Rifamycin W		0	0	0	0	0	0	6.2368	0	0	0	0	0	0	0	6.3235	0	0	0	0	0	0	0	0	0	0	0	0	0	0	0	0	0	5.8119	20.1285	0	0	12.5118	0	6.4271	0	6.4645	0	0	12.3921	0	0	0	0
Rifamycin B		0	0	0	0	0	0	0	0	6.4195	0	0	0	0	0	0	0	0	0	0	0	0	0	0	0	0	19.2951	0	0	0	0	0	0	0	5.9619	0	19.6964	0	0	0	0	0	0	0	0	0	0	0	0
Riboflavin		0	0	0	0	0	0	0	0	0	0	0	0	0	0	0	0	0	0	0	0	0	0	0	0	0	0	0	0	0	0	0	0	0	0	0	0	0	0	0	0	0	0	0	0	0	0	0	0
Quinolinic acid		0	0	0	0	0	0	0	0	0	0	0	0	0	0	0	0	0	0	0	0	0	0	0	0	0	0	0	0	0	19.3558	0	0	0	0	0	0	0	0	0	0	0	0	0	0	0	0	0	0
Quassin		0	0	0	0	0	0	0	0	0	0	0	0	0	0	0	0	0	0	0	0	0	0	0	6.1693	0	0	0	0	0	0	0	0	0	0	0	0	0	0	0	0	0	0	0	0	0	0	0	0
Pyridoxamine		6.4152	19.4347	6.4138	0	18.4525	18.1659	18.9537	12.8105	0	18.3983	0	0	0	0	19.0528	19.1007	18.8045	0	12.0868	19.7255	12.1608	18.2988	18.4748	18.1703	6.0799	0	19.1424	0	18.5038	18.2408	11.9838	5.7372	19.3684	11.7692	0	11.2146	6.1565	18.9516	18.8074	18.2803	12.4324	18.615	8.915	19.0134	18.9929	0	0	0
Purine		13.4988	21.6315	12.3434	19.3381	0	0	0	5.9675	0	0	12.2187	0	0	0	0	0	0	0	0	0	0	0	0	11.9589	0	0	0	0	0	12.54	0	0	0	0	0	0	0	0	0	0	0	0	0	0	0	0	0	0
Propanolol		0	0	0	0	0	0	0	0	0	0	0	0	0	0	0	0	0	0	0	0	0	0	0	20.3258	0	0	0	0	0	0	0	0	0	0	0	0	0	0	0	0	0	0	0	0	0	0	0	0
Prometon	Ts	0	0	12.8265	19.9534	0	0	0	6.4489	6.1171	0	6.2893	6.056	0	0	0	0	0	0	0	0	0	0	6.645	19.0649	0	6.4723	12.8733	0	0	0	0	0	0	0	0	0	6.1692	0	0	0	0	0	0	0	5.7654	0	0	0
Proline		0	0	0.1292	0	0	0	0	0	0	0	0	0	0	0	0	0	0	0	0	0	0	0	0	0	0	0	0	0	0	0	4.6662	0	0	0	0	5.7428	0	0	0	0	0	0	0	0	0	0	0	0
Prilocaine		0	0	0	0	0	0	0	0	0	0	0	0	0	0	0	0	0	0	0	0	0	0	0	0	0	0	0	0	0	0	0	0	0	0	0	18.1104	0	0	0	0	0	0	0	0	0	0	0	0
Porphobilinogen		0.0367	13.3844	0	0.135	13.0397	0	13.3944	13.1129	12.775	0	0	0	0	0	13.2527	12.5291	13.1322	0	0	13.4224	0.0787	12.4789	12.3603	0	12.7275	12.5842	12.4423	13.1475	5.3614	13.3698	3.07	0.035	12.6998	12.9268	13.2322	0	3.395	13.3731	6.7725	0.25	0.525	0	0.11	7.435	10.04	6.6794	0	0.135
Pinosylvin methyl ether		0	0	0	0	0	0	0	0	0	0	0	0	0	0	0	0	0	0	0	0	0	0	0	0	0	0	0	0	0	0	0	0	0	0	0	0	0	0	0	0	0	0	0	0	0	0	0	0
Pindolol		0	0	0	0	0	0	0	0	0	0	0	0	0	0	0	0	0	0	0	0	0	0	0	0	0	0	0	0	0	0	0	0	0	0	0	0	0	0	0	0	0	0	0	0	0	0	0	0
Pinacidil-N-Oxide		0	0	0	0	0	0	0	0	19.599	0	0	0	0	0	0	0	0	0	0	0	0	0	0	0	0	0	0	0	0	0	0	0	0	12.1962	0	0	0	0	0	0	0	0	0	0	0	0	0	0
Pilocarpine		0	6.6197	0	0	0	0	0	0	0	6.7108	0	0	0	0	6.663	6.9237	0	0	0	0	6.845	0	6.6163	0	0	0	0	0	0	12.5468	0	0	11.263	0	0	5.6205	0	0	0	0	0	0	0	6.4392	0	0	0	0
Phytosphingosine		0	0	0	0.259	0	0	0	0	0.4141	0	0	0	0	0	0	0	0	0	0	0	0	0	0	0	0	0.3614	0	0	0	0	0	0	0	0	0	0	0	0	0	0	0	0	0.1866	0	0	0	0	0
Physovenine		0	0	0	0	0	0	0	0	0	0	0	0	0	0	0	0	0	0	0	0	0	0	0	0	0	0	0	0	0	0	0	0	0	0	0	0	0	0	0	0	0	0	0	0	0	0	0	0
Physostigmine		5.9723	18.1706	6.1683	0	0	0	0	0	0	0	0	0	0	0	6.0247	0	0	0	0	0	0	0	0	11.6528	0	0	0	0	0	18.0834	0	0	11.9598	0	0	0	5.9885	0	0	0	0	0	0	0	0	0	0	0
Phthalic anhydride		0	0	0	0	0	0	0	0	0	0	0	0	0	0	0	0	0	0	0	0	0	0	0	0	0	0	0	0	0	0	0	0	0	0	0	0	0	0	0	0	0	0	0	0	0	0	0	0
Phosphocreatine		0	0	0	0	0	0	0	0	0	0	0	0	0	0	0	0	0	0	0	0	0	0	0	0	0	0	0	0	0	0	0	6.1592	17.5196	0	0	0	0	0	0	0	0	0	0	0	0	0	0	0
Pholcodine		0	0	0	0	0	0	0	0	0	0	0	0	0	0	0	0	0	0	0	0	0	0	0	0	0	0	0	0	0	0	0	0	0	0	0	0	0	0	0	0	0	0	0	0	0	0	0	0
Phenylethylmalonamide		0	0	0	0	0	0	0	0	0	0	0	0	0	0	0	0	0	0	0	0	0	0	0	0	0	0	0	0	0	0	0	0	0	0	0	0	0	0	0	0	0	0	0	0	0	0	0	0
Phenylethylamine		0	0	0	0	0	0	0	0	0	0	0	0	0	0	0	0	0	0	0	0	0	0	0	0	0	0	0	0	0	0	0	0	0	0	0	0	0	0	0	0	0	0	0	0	0	0	17.0711	18.0097
Phenylacetic acid	SACs	0	0	0	0	0	0	0	0	0	0	0	0	0	0	0	0	0	0	0	0	0	0	0	0	0	0	0	0	0	0	0	0	0	0	0	0	0	0	0	0	0	0	0	0	0	0	0	0
PGG2		0	0	0	0	0	0	0	0	0	0	0	0	0	0	0	0	0	0	0	0	0	0	0	0	0	0	0	0	0	0	0	0	0	0	0	0	0	0	0	0	0	0	0	0	0	0	0	0
Pentobarbital		0	0	0	0	0	0	0	0	0	0	0	0	0	0	0	0	0	0	0	0	0	19.8928	0	0	0	0	0	0	0	0	0	0	0	0	0	0	0	0	0	0	0	0	0	0	0	0	0	0
pentanamide		0	18.79	0	0	0	0	0	0	0	0	0	0	0	0	0	0	0	0	0	0	0	19.7588	20.3239	0	0	0	0	0	0	0	0	0	0	0	0	0	0	0	0	0	0	0	0	0	0	0	0	0
Pantothenic Acid		0	0	0	7.2858	0	0	0	6.8115	7.1387	0	0	0	0	0	0	0	0	5.9656	6.4012	6.9983	0	6.774	6.3262	6.2271	0	0.3452	0	7.5165	0	0	6.9344	7.0273	6.5589	7.584	0	7.0394	0	0	0	0	0	0	0	0	0	6.7506	17.6193	17.8745
p-Coumaric acid		7.1992	0	21.4481	22.0861	23.0993	22.6844	23.1904	15.09	22.0127	24.0994	22.2764	24.1005	22.8129	21.9362	23.9491	21.7003	23.4732	23.2645	14.7847	12.3796	23.522	22.6811	23.5739	20.5099	22.8831	23.3631	21.4624	23.853	22.0896	12.9777	7.3515	0	0	14.8853	0	15.9686	14.1341	23.2724	14.0527	7.1212	7.0521	0	0	0	23.7236	22.6238	0	0
p-Aminobenzoic acid		0	0	0	0	0	0	0	0	0	0	0	0	0	0	0	0	0	0	0	0	0	0	0	0	0	0	0	0	0	0	0	0	0	0	0	0	0	0	0	0	0	0	0	0	0	0	0	0
Ornithine		0	0	0	0	0	0	0	0	0	0	0	0	0	0	0	0	0	0	0	0	0	0	0	0	0	0	0	0	0	0	0	0	0	0	0	0	0	0	0	0	0	0	0	0	0	0	0	0
Octopine		0	0	0	0	12.9868	0	19.4629	0	19.5073	0	0	0	12.9378	0	0	0	19.4515	0	0	0	20.2388	9.95	0	0	0	20.5865	0	13.4869	0	0	0	0	0	0	0	0	0	0	0	0	0	0	0	0	0	6.7117	0	0
Octanal		0	0	0	0	0	0	0	0	0	0	0	0	0	0	0	0	0	0	0	0	0	0	0	0	0	0	0	0	0	0	0	0	0	0	0	0	0	0	0	0	0	0	0	0	0	0	0	0
O-Succinyl-L-homoserine		0	0	0	0	0	0	0	0	0	0	0	0	0	0	0	0	0	0	0	0	0	0	0	0	0	0	0	0	0	0	0	0	0	0	0	0	0	0	0	0	0	0	0	0	0	0	0	0
Norharman		0	0	0	0	0	0	0	0	0	0	0	0	0	0	0	0	0	0	0	0	0	0	0	0	0	0	0	0	0	0	0	0	0	0	0	0	0	0	0	0	0	0	0	0	0	0	0	0
Nicotinic acid		0	0	0	0	0	0	0	0	0	0	0	0	0	0	0	0	0	0	0	0	0	0	0	0	0	0	0	0	0	0	0	0	0	0	0	0	0	0	0	0	0	0	0	0	0	0	0	0
Neomethymycin		0	0	0	0	0	0	0	0	0	0	0	0	0	0	0	0	0	0	0	0	0	20.1533	21.02	15.1067	0	0	0	0	0	0	0	0	0	0	0	0	0	0	0	0	0	0	0	0	0	0	0	0
Nefopam		0	0	0	0	0	0	0	0	0	0	0	0	0	0	0	0.1414	0	0	0	0	0	0.1236	0	0	0	0	0	0	0.1395	16.4068	8.2211	0.1245	0.1401	8.3295	7.3983	7.1091	0	0	0	7.4422	15.2507	16.3389	7.3229	0	0.186	0	0	0
Nadolol		0	0	0	0	21.2615	21.0736	0	0	0	0	0	0	0	6.4488	13.2747	0	21.3613	0	0	0	20.1309	0	0	0	0	0	0	0	0	0	0	0	0	0	0	0	0	0	0	0	0	0	0	0	0	0	0	0
N1,N12-Diacetylspermine		0	0	0	0	0	0	0	0	0	0	0	5.8525	0	0	0	0	0	0	0	0	0	0	0	0	0	0	0	0	0	0	0	5.9684	0	5.9278	0	0	0	0	0	0	0	0	0	0	0	0	0	0
N1-Acetylspermidine		0	12.2792	0	0	0	12.0801	6.1953	0	0	5.9461	6.0143	0	0	0	12.2559	0	0	0	0	0	0	0	0	5.6161	0	0	0	0	0	0	0	0	0	0	6.1167	0	0	6.2711	0	0	0	0	0	0	12.0331	0	0	0
N-succinyl-L-Glutamate 5-semialdehyde		0	0	0	0	0	0	0	0	0	0	0	0	0	0	0	0	0	0	0	0	0	0	0	0	0	0	0	0	0	0	0	0	0	0	0	0	0	0	0	0	0	0	0	0	0	0	0	0
N-Acetylarylamine		6.0423	20.1422	0	0	0	0	0	0	0	0	0	0	0	0	0	0	0	0	0	0	0	0	0	0	0	0	0	0	0	0	0	0	0	0	0	0	0	0	0	0	0	0	0	0	0	0	17.1	0
N-acetyl-L-Glutamic acid		0	0	0	0	0	0	0	0	0	0	0	0	0	0	0	0	0	0	0	0	0	0	0	0	0	0	0	0	0	0	0	0	0	0	0	0	0	0	0	0	0	0	0	0	0	0	0	0
N-(3-oxododecanoyl) Homoserine lactone		0	0	0	0	13.6805	0	0	0	0	0	0	0	0	12.7945	0	0	6.5687	0	0	0	21.1644	0	0	0	0	0	0	0	0	0	0	0	0	0	0	0	0	0	0	0	0	0	0	0	0	0	0	0
Morphinone		0	0	0	0	0	0	0	0	0	0	0	0	0	0	0	0	0	0	0	0	0	0	0	0	0	0	0	0	0	0	0	0	0	0	0	0	0	0	0	0	0	0	0	0	0	0	0	0
Methylprednisolone		0	0	0	0	0	0	0	0	0	0	0	0	0	0	0	0	0	0	0	0	0	0	0	0	0	0	0	0	0	0	0	0	0	0	0	0	0	0	0	0	0	0	0	0	0	0	0	0
methyl Jasmonate		0	0	0	0	0	0	0	0	0	0	0	0	0	0	0	0	0	0	6.6697	0	0	0	0	0	0	0	0	0	6.7644	0	20.3817	13.6048	0	20.6012	0	20.1103	0	6.9283	21.1574	6.8893	13.8791	6.883	13.6254	0	0	0	0	0
Methionine		0	0	0	0	0	0	0	0	0	0	0	0	0	0	0	0	0	0	0	0	0	0	0	0	0	0	0	0	0	0	0	0	0	0	0	0	0	0	0	0	0	0	0	0	0	0	0	0
Melatonin		0	0	0	0	0	0	0	0	0	0	6.4336	13.4012	19.6001	0	0	0	0	0	0	0	0	0	0	0	0	0	0	0	0	0	0	0	0	0	0	0	0	0	0	0	0	0	0	0	0	0	0	0
Lupinine		0	0	0	0	0	0	0	0	0	0	0	0	0	0	0	0	0	0	0	0	0	20.0106	20.3545	21.1613	0	0	0	0	0	0	0	0	0	0	0	0	0	0	0	0	0	0	0	0	0	0	0	0
Lincomycin		0	0	0	0	0	0	0	0	0	0	0	0	0	0	0	0	0	0	0	0	0	0	0	0	0	0	0	0	0	0	0	0	0	0	0	0	0	0	0	0	0	0	0	0	0	0	17.6318	0
3-benzylidenyl-Levulinic acid		0	0	0	0	0	0	0	0	0	0	0	0	0	0	0	0	0	0	0	0	0	0	0	0	0	0	0	0	0	0	0	0	0	0	0	0	0	0	0	0	0	0	0	0	0	0	0	0
Leukotriene F4		0	0	0	0	0	0	0	0	0	0	0	0	0	0	0	0	0	0	0	0	0	0	0	0	0	0	0	0	0	0	0	0	0	0	0	0	0	0	0	0	0	0	0	0	0	0	0	0
Leukotriene E4		0	0	0	0	0	0	0	0	0	0	0	0	0	0	0	0	0	0	0	0	0	0	0	0	0	0	0	0	0	0	0	0	0	0	0	0	0	0	0	0	7.6331	0	20.6674	0	0	0	0	0
Leucine		0	0	0	0	0	0	0	0	0	0	0	0	18.9111	0	0	0	0	6.7209	0	6.3726	0	21.3663	14.1096	15.7991	0	0	0	0	0	0	6.3341	0	18.7926	0	19.0998	18.3515	0	0	0	0	6.4752	0	0	0	0	0	0	0
Leonurine		0	0	0	0	0	0	0	0	0	0	0	0	0	0	0	0	0	0	0	0	0	0	0	0	0	0	0	0	0	0	0	0	0	0	0	0	0	0	0	0	0	0	0	0	0	0	0	0
L-Oleandrosyl-oleandolide		0	0	0	0	0	0	0	0	0	0	0	0	0	0	0	0	0	0	0	0	0	0	0	0	0	0	0	0	0	0	0	5.7073	16.8253	5.6808	0	0	0	0	5.6554	0	0	0	0	0	0	0	0	0
L-Formylkynurenine		12.3852	6.224	19.0831	19.6307	0	12.4195	19.8625	0	20.072	20.3758	19.4095	19.3296	19.4594	12.6635	19.7458	20.0868	0	19.7403	18.8902	19.6319	20.3841	20.0323	20.6046	18.8958	6.4158	20.1247	18.8798	6.4257	18.7942	0	6.26	6.3448	6.43945	13.406	13.2543	13.7554	19.7825	13.3335	19.7391	6.5205	0	0	0	0	18.9137	13.1788	17.45	18.031
L-Aspartic acid		0	0	0	0	0	0	0	0	0	0	0	0	0	0	0	0	0	0	0	0	0	0	0	0	0	0	0	0	0	0	0	0	0	0	0	0	0	0	0	0	0	0	0	0	0	0	0	0
L-Arginine		0	0	0	0	0	0	0	0	0	0	0	0	0	0	0	0	0	0	0	0	0	0	0	0	0	0	0	0	0	0	0	0	0	0	0	0	0	0	0	0	0	0	0	0	0	0	0	0
L-2-Aminoadipic acid		0	0	0	0	0	0	0	0	0	0	0	0	0	0	0	0	0	0	0	0	0	0	0	0	0	0	0	0	0	0	0	0	0	0	0	0	0	0	0	0	0	0	0	0	0	0	0	0
Kynurenine		6.2046	19.0522	19.2542	19.7123	0	6.2027	0	9.32	0	0	0	0	0	0	12.3538	0	0	0	0	19.3184	0	0	12.5221	18.7656	0	0	0	0	0	19.1157	12.6684	6.2244	18.7129	12.47	12.3071	13.06	6.3174	0	5.949	6.3303	0	6.2102	0	0	0	14.2265	0	0
Jasmonic acid		0	0	0	0	0	0	0	0	0	0	0	0	0	0	0	0	0	0	0	0	0	0	0	0	0	0	0	0	0	6.472	0	0	0	0	0	0	0	0	0	0	0	0	6.372	6.1481	0	0	0	0
Isovaleric acid		0	0	0	0	0	0	0	0	0	0	0	0	0	0	0	0	0	0	0	0	0	0	0	0	0	0	0	0	0	0	0	0	18.0335	0	0	18.0357	0	0	0	0	0	0	0	0	0	0	17.0198	0
Isoquinoline		0	0	0	0	0	0	0	0	0	0	13.9601	13.9859	20.9824	0	0	0	0	0	0	0	0	0	0	0	0	0	20.1208	0	0	0	0	0	0	6.4447	0	19.2637	0	0	0	0	0	0	0	0	0	0	0	0
Isolobinine		0	0	0	0	0	0	0	0	0	0	0	0	0	0	0	0	0	0	0	0	0	0	0	0	0	0	0	0	0	0	0	0	0	0	0	0	0	0	0	0	0	0	0	0	0	0	0	0
Isoamyl nitrite		0	0	0	0	0	0	0	0	0	0	0	0	0	0	0	0	0	0.4586	0	0	0	0	0	0	0	0	0	0	0	0	0	0	0	0	0	8.56	0	0	0	0	0	0	0	0	0	0	0	0
Indoleacetaldehyde		0	0	6.4798	6.4917	12.8665	0	0	0	0	0	0	0	0	20.4324	12.891	20.2162	0	0	0	0	0	0	0	0	0	0	0	20.56	0	18.9705	0	6.1374	0	0	6.3438	0	0	12.9146	20.79	12.8605	12.4665	19.7216	19.2721	19.5311	6.4353	20.9516	0	0
Indole-3-ethanol		0	0	0	0	0	0	0	0	0	0	0	0	0	0	0	0	0	0	0	0	0	0	0	0	0	0	0	0	0	0	0	0	0	0	0	0	0	0	0	0	0	0	0	0	0	0	0	0
Indole		0.0528	0	0	7.468	0	0	0	0	7.2676	0	0	6.3975	6.5282	0	0	6.5397	0	6.8169	0	0	0	0	6.1856	5.6432	0	7.2643	0	0	0	0	6.305	3.39	0	7.2837	6.1408	7.2583	0	0	0	0	0	0	3.615	0	0	0	18.4409	18.8937
Hypoxanthine		0	9.8457	0	0	6.9899	7.2934	3.2668	0	0.0325	6.7583	2.8481	0	2.9852	3.4474	0.0183	0	7.0074	7.1765	3.1999	7.2586	10.8099	0	0	0	0	6.3642	0	7.1246	0	2.7356	3.5278	6.8927	0	3.7487	6.8567	3.1345	0	6.6934	13.1265	6.6019	6.8874	7.30558	14.0002	7.2226	0	7.0079	17.6785	17.9298
Hydrocotarnine		0	0	0	0	6.4778	0	0	0	0	6.3476	0	0	0	0	12.5535	0	19.6044	0	0	0	0	0	6.2364	0	0	0	0	0	0	0	0	0	0	0	0	18.3178	0	0	0	0	0	0	0	0	0	0	0	0
Homoarginine		13.9202	0	6.529	20.5909	0	0	0	0	0	0	0	6.2517	0	0	0	0	0	0	0	0	0	0	19.057	19.4433	0	13.0932	20.5612	0	0	0	0	0	0	0	0	0	6.6131	0	0	0	0	0	0	0	0	0	0	0
Histidine		0	0	6.2785	12.1231	0	0	0	0	0	0	0	0	0	0	0	0	0	18.1853	0	0	19.2487	0	0	5.7241	18.8185	0	0	19.3941	0	0	6.1831	0	0	0	0	19.7401	0	0	0	0	6.1144	0	0	0	0	19.3805	17.0015	0
Histamine		0	0	0	0	0	0	0	0	0	0	0	0	0	0	0	0	0	0	0	0	0	0	0	0	0	0	0	0	0	0	0	0	0	0	0	0	0	0	0	0	0	0	0	0	0	0	0	0
Harman		0	0	0	0	0	0	0	0	0	0	0	0	0	0	0	0	0	0	0	0	0	0	0	0	0	0	0	0	0	0	0	0	0	0	0	0	0	0	0	0	0	0	0	0	0	0	0	0
Harmalol		0	0	0	0	0	0	0	0	0	0	0	0	0	0	0	0	0	0	0	0	0	0	0	0	0	0	0	0	0	0	0	0	0	0	0	17.3182	0	0	0	0	0	0	0	0	0	0	0	0
Harmaline		0	0	0	0	0	0	0	0	0	0	0	0	0	0	0	0	0	0	0	0	0	0	0	0	0	0	0	0	0	0	0	0	0	0	0	0	0	0	0	0	0	0	0	0	0	0	0	0
Guanine		6.4727	13.0865	0	0	6.4816	6.4209	6.8688	0	6.16	0	12.5169	0	0	13.3886	13.5755	0	19.2959	0	6.7206	0	0	0	0	0	6.0844	0	0	0	6.8238	0	13.0757	6.5179	19.5449	6.5841	12.8897	0	0	6.3402	12.9461	0	6.2962	0	6.4289	6.4239	6.378	0	0	0
glimepiride		0	0	0	0	0	0	0	0	0	0	0	0	0	0	0	0	0	0	0	0	0	0	0	20.3218	0	0	0	0	0	0	0	0	0	0	0	0	0	0	0	0	0	0	0	0	0	0	0	0
Gentianamine		0	0	0	0	0	0	0	0	0	0	0	0	0	0	0	0	0	0	0	0	0	0	0	0	0	0	0	0	0	0	0	0	0	0	0	0	0	0	0	0	0	0	0	0	0	0	0	0
g-Strophanthin		0	0	0	0	0	0	0	0	0	0	0	0	0	0	0	0	0	0	0	0	0	0	0	0	0	0	0	0	0	0	0	0	0	0	0	0	0	0	0	0	0	0	0	0	0	0	0	0
Flutrimazole		0	0	0	0	0	0	0	0	0	0	0	0	0	0	0	0	0	0	0	0	0	0	0	0	20.2113	0	0	0	0	0	0	0	0	0	0	0	0	0	0	0	0	0	0	0	0	0	0	0
Fenspiride		0	0	0	0	0	0	0	0	0	0	0	0	0	0	0	0	0	0	0	0	0	0	0	0	0	0	0	0	0	0	0	0	0	0	0	0	0	0	0	0	0	0	0	0	0	0	0	0
Felbamate		0	0	0	0	0	0	0	0	0	0	0	0	0	0	0	0	0	0	0	0	0	0	0	0	0	0	0	0	0	0	0	0	0	0	0	0	0	0	0	0	0	0	0	0	0	0	0	0
Falaconitine		0	0	0	0	0	0	0	0	0	0	0	0	0	0	0	0	0	0	0	0	0	0	0	0	0	0	0	0	0	0	0	0	0	0	0	0	0	0	0	0	0	0	0	0	0	0	0	0
Etomidate		9.3624	11.7351	4.0626	7.2855	11.3712	14.038	11.2316	10.5717	11.3567	11.0962	7.0982	7.2594	10.9269	10.8761	11.3218	10.6973	9.7686	9.5417	7.1015	11.3743	11.0506	3.2546	10.7512	9.163	10.512	11.3399	10.0607	11.1557	10.5077	0.4653	7.1678	10.7	13.7369	11.2834	0.2696	11.3892	3.2091	11.5548	9.8293	7.7143	11.6659	10.7422	10.9344	11.1894	9.987	10.8614	0.6887	0.9259
Ethynodiol diacetate		0	0	0	0	0	0	0	0	13.3697	0	0	0	0	0	0	0	0	0	0	0	0	0	0	0	0	0	0	0	0	0	0	0	0	0	0	0	0	0	0	0	0	0	0	0	0	0	0	0
epsilon-Caprolactam		0	0	0	0	0	0	0	0	0	0	0	0	0	0	0	0	0	0	0	0	0	0	0	0	0	0	0	0	0	0	0	0	0	0	0	0	0	0	0	0	0	6.879	0	0	0	0	18.7256	18.5506
Ecgonine		0	0	0	0	0	0	0	0	0	18.4837	0	0	0	0	0	0	0	0	0	0	0	0	0	0	0	0	0	0	0	6.7574	0	0	0	0	0	0	0	0	0	0	0	0	0	0	0	0	0	0
Dimethylglycine		0	0	0	0	0	0	0	0	0	0	0	0	0	0	0	0	0	0	0	0	0	0	0	0	0	0	0	0	0	0	0	0	0	0	0	0	0	0	0	0	0	0	0	0	0	0	0	0
Dihydrosphingosine		0	0	0.4094	7.8014	8.0825	0	6.6868	7.9708	9.4323	0	0	0	7.5139	0	6.5627	8.864	6.6979	0	0	0	9.1126	0	0	4.6778	6.8785	8.8761	7.4466	0	5.3748	6.7314	6.5346	7.7857	7.8489	9.2632	0	7.1088	6.0612	0	0	6.4041	6.713	8.517	9.0967	0	0	7.9626	0	0
Diethyltoluamide	BSMHCs	0	0	0	0	20.9016	19.7181	0	0	0	0	0	0	0	22.3257	22.0145	0	21.4743	0	0	0	0	0	0	0	0	0	0	0	0	0	0	0	0	0	0	0	0	0	0	0	0	0	0	0	0	0	0	0
Diethylpropion		0	0	0	0	23.0409	22.5503	0	6.0184	0	0	0	0	0	24.9451	24.1085	0	23.6672	0	0	0	0	0	0	0	0	0	0	0	0	0	0	0	0	0	0	0	0	0	0	0	0	0	6.1722	6.7265	0	0	0	0
Diethylcarbamazine	PDs	0	0	0	0	0	0	0	0	0	0	0	0	0	0	0	0	0	0	0	0	0	0	0	0	0	0	0	0	0	0	0	0	0	0	0	0	0	0	0	0	0	0	0	0	0	0	0	0
Dethiobiotin		0	0	0	0	0	0	0	1.4355	0	0	0	0	0	0	0	0	0	6.2384	0	0	0	0	0	3.3719	0	0	0.2049	0	0	1.3206	0	0	4.6657	0	0	1.31368	0	0	0	0	0	0	0	0	0	0	0	0
D-Biotin		0	6.667	6.8196	7.559	0	6.7943	0	6.4536	0	0	6.3533	6.6624	6.9352	7.0421	0	0	6.0124	0	6.2633	6.4107	6.3484	6.5108	6.6087	6.174	6.3695	0	0	0	6.2843	0	6.4281	7.2661	5.753	0	0	5.2497	0	0	5.8838	0	0	7.1861	0	0	0	0	0	0
D-4-Hydroxyphenylglycine		0	0	0	6.2837	0	0	0	0	0	0	6.9234	13.6956	20.4137	0	0	0	0	0	0	0	0	0	0	0	0	0	0	0	0	0	0	0	0	0	0	0	0	0	18.739	0	0	0	0	0	0	0	0	0
Cytarabine		0	0	0	0	0	0	0	0	0	0	0	0	0	0	0	0	0	0	0	0	0	0	0	0	0	0	0	0	0	0	0	0	0	0	0	0	0	0	0	0	0	0	0	0	0	0	0	0
Cuscohygrine		0	0	0	0	0	0	0	0	0	0	0	0	0	0	0	0	0	0	0	0	0	0	0	0	0	0	0	0	0	0	0	0	0	0	0	0	0	0	0	0	0	0	0	0	0	0	0	0
Crotonoside		0	0	0	0	0	0	0	0	0	0	0	0	0	0	0	0	0	0	0	0	0	0	0	0	0	0	0	0	0	0	0	0	0	0	0	0	0	0	0	0	0	0	0	0	0	0	0	0
Crotamiton	BSMHCs	0	0	0	0	0	0	0	0	0	0	0	0	0	0	0	0	0	0	0	0	0	0	0	19.8615	0	0	0	0	0	0	0	0	0	0	0	0	0	0	0	0	0	0	0	0	0	0	0	0
Cristacarpin		0	0	0	0	0	0	0	0	0	0	0	0	0	0	0	0	0	0	0	0	0	0	0	0	0	0	0	0	0	0	0	0	0	0	0	0	0	0	0	0	0	0	0	0	0	0	0	0
Coumarin		0	0	0	12.5622	12.5168	6.1971	0	6.0867	12.8422	19.0803	18.7827	19.0429	19.28	19.2309	0	6.2658	0	6.0465	12.2954	0	6.3885	0	6.1479	0	18.5957	19.131	5.947	18.8642	12.2116	0	0	0	0	18.926	0	12.5666	6.1301	0	0	0	0	0	0	0	12.3689	12.2441	0	0
Cotarnine		0	0	0	0	0	0	0	0	0	0	0	0	0	0	0	0	0	0	0	0	0	0	0	0	0	0	0	0	0	0	0	0	0	0	0	0	0	0	0	0	0	0	0	0	0	0	0	0
Coproporphyrin		0	0	0	0	0	0	0	0	0	0	0	0	0	0	0	0	0	0	0	0	0	0	0	0	0	0	0	0	0	0	0	0	0	0	0	0	0	0	0	0	0	0	0	0	0	0	0	0
Coprine		0	0	0	0	0	0	0	0	0	0	0	0	0	0	0	0	0	0	0	0	0	0	0	0	0	0	0	0	0	0	0	0	0	0	0	0	0	0	0	0	0	0	0	0	0	0	0	0
Cinchonic acid		0	0	0	0	0	0	0	0	0	0	0	0	0	0	0	0	0	0	0	0	0	0	0	0	0	0	0	0	0	0	0	0	0	0	0	0	0	0	0	0	0	0	0	0	0	0	0	0
Cilastatin		5.8991	0	0.0139	0	0	0	0	0	0	0	0	0	0	0	0	0	0	0	0	0	0.0287	0	0	0	0	11.8943	0.0755	0.1659	0	11.7303	0	0.0599	11.6105	11.8525	0	0	0	0	0	0	0	0	12.0426	0	0	0.0862	0	0
Celiprolol		0	0	0	0	0	0	0	0	0	0	0	0	0	0	0	0	0	0	0	0	0	0	6.1591	19.222	0	0	0	0	0	0	0	0	0	0	0	0	0	0	0	0	0	0	0	0	0	0	0	0
Caracurine V		0	0	0	0	0	0	0	0	0	0	0	0	0	0	0	0	0	0	0	0	0	0	0	0	0	0	0	0	0	0	0	0	0	0	0	0	0	0	0	0	0	0	0	0	0	0	0	0
Capsaicin		0	0	0	0	0	0	0	0	0	0	0	0	0	0	0	0	0	0	0	0	0	0	0	0	0	0	0	0	0	0	0	0	0	0	0	0	0	0	0	0	0	0	0	0	0	0	0	0
C16 Sphinganine		0	0	0.1167	0.79	0	0	0	0	0.9883	0	0	0	0.0571	0	0	0.6679	0	0	0	0	0.7321	0.189	0	0.0503	0	0.784	0	0	0	0	-0.0037	0.051	0.0671	0.5621	0	0	0	0	0	0	0	0.3886	0.7143	0	0	0	0	0
Butalbital		4.737	11.7185	3.9323	3.9468	3.8668	3.644	3.9644	7.0526	0	0	0	0	0	3.6935	4.8475	3.5779	3.9412	3.6497	3.604	3.9213	0.102	2.4787	3.6562	3.2871	3.8306	3.8153	3.7753	3.8149	3.5412	4.389	3.6343	6.8868	9.7787	5.0469	3.7057	11.2276	4.8399	3.9212	4.8463	2.6294	4.7785	7.2611	3.6817	0.0269	7.1533	3.8259	16.9209	0
Butabarbital		0	0	0	0	0	0	0	0	0	0	0	0	0	0	0	0	0	6.5875	0	0	0	18.9677	0	6.7225	0	0	0	0	0	0	0	0	11.9924	0	0	0	0	0	0	0	0	0	0	0	0	0	0	0
Boschniakine		0	0	0	0	0	0	0	0	0	0	0	0	0	0	0	0	0	0	0	0	0	0	0	0	0	0	0	0	0	0	0	0	0	0	0	0	0	0	0	0	0	0	0	0	0	0	0	0
Biotin sulfone		0	0	0	0	0	0	0	0	0	0	0	0	0	0	0	0	0	0	0	0	0	0	0	0	0	0	0	0	0	0	0	0	0	0	0	0	0	0	0	0	0	0	0	0	0	0	0	0
Biotin		0	0	0	0	0	0	0	0	0	0	0	0	0	0	0	0	0	0	0	0	0	0	0	0	0	0	0	0	0	0	0	0	0	0	0	0	0	0	0	0	0	0	0	0	0	0	0	0
Bikhaconitine		0	0	0	0	0	0	0	0	0	0	0	0	0	0	0	0	0	0	0	0	0	0	0	0	0	0	0	0	0	0	0	0	0	0	0	0	0	0	0	0	0	0	0	0	0	0	0	0
Betahistine		0	0	0	0	0	0	0	0	0	0	0	0	0	0	0	0	0	0	0	0	0	0	0	0	0	0	0	0	0	0	0	0	0	0	0	0	0	0	0	0	0	0	0	0	0	0	0	0
beta-D-Glucopyranosiduronic acid, 2-(1H-indol-4-yloxy)-1-[[(1-methylethyl)amino]methyl]ethyl		0	0	0	0	0	0	0	0	0	0	0	0	0	0	0	0	0	0	0	0	23.7846	0	0	0	0	0	0	0	0	0	0	0	0	0	0	0	0	0	0	0	0	0	0	0	0	0	0	25.3712
beta-Cadinene		0	0	0	0	0	0	0	0	0	0	0	0	0	0	0	0	0	0	0	0	0	0	0	0	0	0	0	0	0	0	0	0	0	0	0	0	0	0	0	0	0	0	0	0	0	0	0	0
Berbamine		0	0	0	0	0	0	0	0	0	0	0	0	0	0	0	0	0	0	0	0	0	0	0	0	0	0	0	0	0	0	0	0	0	0	0	0	0	0	0	0	0	0	0	0	0	0	0	0
Benzyl formate		0	0	0	0	0	0	0	0	0	0	0	0	0	0	0	0	0	0	0	0	0	0	0	0	0	0	0	0	0	0	0	0	0	0	0	0	0	0	0	0	0	0	0	0	0	0	0	0
Benzyl benzoate	SACs	0	0	0	0	0	0	0	0	0	0	0	0	0	0	0	0	0	0	0	0	0	0	0	0	0	0	0	0	0	0	0	0	0	0	0	0	0	0	0	0	0	0	0	0	0	0	0	0
Benzyl alcohol	SACs	0	0	0	0	0	0	0	0	0	0	0	0	0	0	0	0	0	0	0	0	0	0	0	0	0	0	0	0	0	0	0	0	0	0	0	0	0	0	0	0	0	0	0	0	0	0	20.1258	20.5835
Benzoic acid		0	0	0	0	0	0	6.5597	0	0	6.8969	6.8455	7.0888	7.0032	0	0	6.8078	0	0	0	0	6.967	0	0	6.0866	20.2994	13.7767	0	6.7938	0	0	0	0	0	7.0526	0	0	0	0	0	0	0	0	0	0	0	0	0	0
Benzaldehyde		0	0	0	0	0	0	0	0	0	0	0	0	0	0	0	0	0	0	0	0	0	0	0	0	0	0	0	0	0	0	0	0	0	0	0	0	0	0	0	0	0	0	0	0	0	0	0	0
Benserazide		0	0	0	0	0	0	0	0	0	0	0	0	0	0	0	0	0	0	0	0	0	0	0	0	0	0	0	0	0	0	0	0	0	0	0	0	0	0	0	0	0	0	0	0	0	0	0	0
Benorilate		0	0	0	0	0	0	0	0	0	0	0	0	0	0	0	0	0	0	0	0	0	0	0	0	0	0	0	0	0	0	0	0	0	0	0	0	0	0	0	0	0	0	0	0	0	0	0	0
5-ethyl-5-(2-hydroxyethyl)-Barbituric acid		0	0	0	6.3678	0	0	0	12.6394	0	0	0	0	0	0	0	0	0	0	0	0	0	0	0	0	0	0	0	0	0	0	14.414	0	0	0	6.5235	20.119	20.0557	0	0	0	0	0	0	0	0	0	0.4413	0.7958
Bacitracin		0	0	0	0	0	0	0	0	0	0	0	0	0	0	0	0	0	0	0	0	0	0	0	0	0	0	0	22.24	0	0	0	0	0	0	0	0	0	0	0	0	0	0	0	0	0	0	0	0
Azetidine-2-carboxylic acid		0	0	0	0	0	0	0	0	0	0	0	0	0	0	0	0	0	0	0	0	0	0	0	0	0	0	0	0	0	0	0	0	0	0	0	0	0	0	0	0	0	0	0	0	0	0	0	0
Azaserine		6.2024	0	6.3584	19.2919	0	0	0	12.5177	6.2924	0	0	6.1176	0	0	0	0	0	0	6.0895	0	0	12.6463	0	5.7968	6.1708	6.1815	0	0	0	0	0	0	0	0	0	0	0	0	0	0	0	0	0	0	0	0	0	0
Azacitidine		0	18.2793	0	0	0	0	0	6.0461	0	12.2856	0	0	0	0	0	0	0	0	5.8817	18.9499	18.8851	6.1625	18.6872	0	18.8135	0	0	0	5.8039	0	0	0	17.7511	5.708	0	17.5097	12.0873	0	5.8319	6.0499	0	0	0	0	0	0	0	0
Avermectin A1a		0	0	0	0	0	0	0	0	0	0	0	0	0	0	0	0	0	0	0	0	0	0	0	0	0	0	0	0	0	0	0	0	0	0	0	0	0	0	0	0	0	0	0	0	0	0	0	0
Aspartame		0	0	0	0	0	0	0	0	0	0	0	0	0	0	0	0	0	0	0	0	0	0	0	0	0	0	0	0	0	0	0	0	0	0	0	0	0	0	0	0	0	0	0	0	0	0	0	0
Arginine		0	0	0	0	0	0	0	0	0	0	0	0	0	0	0	0	0	0.1677	0	0	0	0	0	0	0	0	0	0	0	0	0	0	0	0	0	0	0	0	0	0	0	0	0	0	0	0	0	0
Arecoline		0	0	0	0	0	0	0	0	0	0	0	0	0	0	0	0	0	0	0	0	0	0	0	0	0	0	0	0	0	0	0	0	0	0	0	0	0	0	0	0	0	0	0	0	0	0	0	0
Anthralin		0	0	0	0	0	0	0	0	0	0	0	0	0	0	0	0	0	0	0	0	0	0	0	0	0	0	0	0	0	0	0	0	0	0	0	0	0	0	0	0	0	0	0	0	0	0	0	0
Anisomycin		0	0	6.1976	0	0	0	0	0	0	0	0	0	0	0	0	0	0	0	0	0	0	0	0	0	0	0	0	0	0	0	0	0	17.4564	0	0	18.2353	0	0	0	0	0	0	0	0	0	0	0	0
Anhydrotetracycline		5.5965	0	0	0	0	0	0	0	5.7658	0	0	12.0696	0	0	0	0	0	0	0	12.0508	11.7952	0	0	0	0	11.9093	11.7326	12.0995	0	12.0622	0	0	11.7857	12.1895	0	0	5.8954	0	0	0	0	0	12.0631	0	0	12.2176	0	0
Androsterone glucuronide		0	0	0	0	0	0	0	0	0	0	0	0	0	0	0	0	0	0	0	0	0	0	0	0	0	0	0	0	0	0	0	0	0	0	0	0	0	0	0	0	0	0	0	0	0	0	0	0
Anatabine		0	0	0	0	0	0	0	0	0	0	0	0	0	0	0	0	0	0	0	0	0	0	0	0	0	0	0	0	0	0	0	0	0	0	0	0	0	0	0	0	0	0	0	0	0	0	0	0
amodiaquine	BSMHCs	0	0	0	0	0	0	0	0	0	0	0	0	0	0	0	0	0	0	0	0	0	0	0	0	0	0	0	0	0	0	0	0	0	0	0	0	0	0	0	0	0	0	0	0	0	0	0	0
Allantoic acid		0	0	0	0	0	0	0	0	0	0	0	0	0	0	0	0	0	0	0	0	0	0	0	0	0	0	0	0	0	0	0	0	0	0	0	0	0	0	0	0	0	0	0	0	0	0	0	0
Aknadicine		0	0	0	0	0	0	0	0	0	0	0	0	0	0	0	0	0	0	0	0	0	0	0	0	0	0	0	0	0	0	0	0	0	0	0	0	0	0	0	0	0	0	0	0	0	0	0	0
Agmatine		6.5071	17.982	6.0946	0	0	0	18.8623	0	0	0	0	0	0	0	6.0989	0	0	12.4241	0	12.9621	0	12.1128	5.8906	0	13.4026	0	0	0	0	0	6.0874	5.633	16.9391	5.9451	0	5.3936	6.0137	12.2672	6.2668	5.9605	0	11.7938	0	6.227	0	0	0	0
Agaritine		0	0	0	0	0	0	0	0	0	0	0	0	0	0	0	0	0	0	0	0	0	0	0	0	0	0	0	0	0	0	0	0	0	0	0	0	0	0	0	0	0	0	0	0	0	0	0	0
Aconitine		0	0	0	0	0	0	0	0	0	0	0	0	0	0	0	0	0	5.8107	0	0	0	0	0	0	0	0	0	0	0	0	0	0	0	0	0	0	0	0	0	0	0	0	0	0	0	0	0	0
Acetyl tyrosine ethyl ester		0	0	0	0	0	0	0	0	0	0	0	0	0	0	0	0	0	0	0	0	0	0	0	0	0	0	0	0	0	0	0	0	0	0	0	0	0	0	0	0	0	0	0	0	0	0	0	0
Aceclidine		0	0	0	0	0	0	0	0	0	12.6944	0	0	0	0	0	0	0	0	0	0	0	0	0	0	0	0	0	0	0	0	0	0	0	0	19.0451	18.0618	0	0	0	0	0	0	0	0	0	0	0	0
Acarbose (component 2)		0	0	0	0	0	0	0	0	0	0	0	0	0	0	0	0	0	0	0	0	0	0	0	0	0	0	0	0	0	0	0	0	0	0	0	0	0	0	0	0	0	0	0	0	0	0	0	0
Acanthoside B		0	0	0	0	0	0	0	0	0	0	0	0	0	0	0	0	0	0	0	0	0	0	0	0	0	0	0	0	0	0	0	0	0	0	0	0	0	0	0	0	0	0	0	0	0	0	0	0
Abrine		0	0	0	0	0	0	0	0	0	0	0	0	0	0	0	0	0	0	0	0	0	0	0	0	0	0	0	0	0	0	0	0	0	0	0	0	0	0	0	0	0	0	0	0	0	0	0	0
8-Epiiridotrial glucoside		0	0	0	0	0	0	0	0	0	0	0	0	0	0	0	0	0	0	0	0	0	0	0	0	0	0	0	0	0	0	0	0	0	0	0	0	0	0	0	0	0	0	0	0	0	0	0	0
8-amino-7-Oxononanoate		0	0	0	0	0	0	0	0	0	19.8057	6.3323	12.9459	0	0	0	0	0	0	0	0	0	6.2427	6.2432	0	0	0	0	0	0	0	0	0	0	0	19.7817	18.8514	0	0	0	0	0	0	0	0	0	0	0	0
7-Dehydrologanin tetraacetate		0	0	0	0	0	0	0	0	0	0	0	0	0	0	0	0	0	0	0	0	0	0	0	0	0	0	0	0	0	0	0	0	18.5666	0	0	0	0	0	0	0	0	0	0	0	0	0	0	0
6-Hydroxymelatonin		0	0	0	0	0	0	0	0	0	0	0	0	0	0	0	0	0	0	0	0	0	0	0	0	0	0	0	0	0	0	0	0	0	0	0	0	0	0	0	0	0	0	0	0	0	0	0	0
5'-Methylthioadenosine		0	0	0	3.195	0	0	0	0	0	0	0	0	0	0	0	0	0	0	0	0	0	0	0	0	0	0	0	0	0	0	0	0	0	0	0	0	0	0	0	0	0	0	0	0	0	0	0	0
5'-Adenosine monophosphate		0	0	0	0	0	0	0	0	0	0	0	0	0	0	0	0	0	0	0	0	0	0	0	0	0	0	0	0	0	0	0	0	0	0	0	0	0	0	0	0	0	0	0	0	0	0	0	0
5-Methoxytryptamine		0	0	0	0	0	0	0	0	0	0	0	0	0	0	0	0	0	0	0	0	0	0	0	0	0	0	0	0	0	0	0	0	0	0	0	0	0	0	0	0	0	0	0	0	0	0	0	0
5-Hydroxytryptophan		0	0	0	0	0	0	0	0	0	0	0	0	0	0	0	0	0	0	0	0	0	0	0	0	0	0	0	0	0	0	0	0	0	0	0	11.0122	0	0	0	0	0	0	0	0	0	0	0	0
4-guanidino-1-Butanol		0	0	0	0	0	0	0	0	0	0	0	0	0	0	0	0	0	0	0	0	0	0	0	0	0	0	0	0	0	0	0	0	0	0	0	0	0	0	0	0	0	0	0	0	0	0	0	0
3-Methylindole		0	0	0	0	0	0	0	0	0	0	0	0	0	0	0	0	0	0	0	0	0	0	0	0	0	0	0	0	0	0	0	0	0	0	0	0	0	0	0	0	0	0	0	0	0	0	17.6876	18.2153
3-Methylhistidin		0	0	0	0	0	0	0	0	0	0	0	0	0	0	0	0	0	0	0	0	0	0	0	0	0	0	0	0	0	0	0	0	0	0	0	0	0	0	0	0	0	0	0	0	0	0	0	0
3-hydroxy-DL-Kynurenine		0	0	0	0	0	0	0	0	0	0	0	0	0	0	0	0	0	0	0	0	0	0	0	0	0	0	0	0	0	0	0	0	0	0	0	18.3466	0	0	0	0	0	0	0	0	0	0	0	0
2-Methoxyestrone 3-glucuronide		0	0	0	0	0	0	0	0	0	0	0	0	0	0	0	0	0	0	0	0	0	0	0	0	0	0	0	0	0	0	0	0	18.6548	0	0	0	0	0	0	0	0	0	0	0	0	0	0	0
1-Methyladenosine		0	0	0	18.9056	0	0	18.526	0	6.259	18.7759	6.289	12.621	19.1587	0	0	0	0	0	0	0	19.025	0	6.3425	11.8559	0	18.8856	0	0	12.5458	0	0	6.0162	0	6.4443	0	0	0	0	0	0	0	0	6.2468	0	0	0	0	0
(S)-2-Hydroxyglutarate		0	0	0	0	0	0	0	0	0	0	0	0	0	0	0	0	0	0	0	0	0	0	0	0	0	0	0	0	0	0	0	0	0	0	0	0	0	0	0	0	0	0	0	0	0	0	0	0
[truncated: 29 more columns]

## Sheet: nematicidal metabolites
	Bacillus amyloliquefaciens ZZQ-1594 M	Bacillus amyloliquefaciens ZZQ-1533 UH	Priestia megaterium ZZQ-5 UH	Bacillus safensis ZZQ-1536 UH	Lederbergia galactosidilytica ZZQ-1568 M	Lysinibacillus fusiformis ZZQ-1597 H	Bacillus safensis ZZQ-1539 H	Bacillus subtilis ZZQ-7 UH	Bacillus safensis ZZQ-1537 H	Bacillus safensis ZZQ-1538 H	Bacillus subtilis ZZQ-1557 M	Bacillus subtilis ZZQ-6 H	Brevibacillus agri ZZQ-1555 H	Cytobacillus firmus ZZQ-1554 UH	Cytobacillus firmus ZZQ-1565 H	Bacillus thuringiensis ZZQ-1540 UH	Lysinibacillus sphaericus ZZQ-1534 UH	Lysinibacillus sphaericus ZZQ-1535 UH	Bacillus cereus ZZQ-1591 M	Bacillus mycoides ZZQ-1590 L	Bacillus thuringiensis ZZQ-19 M	Bacillus thuringiensis ZZQ-20 L	Bacillus thuringiensis ZZQ-21 H	Cytobacillus firmus ZZQ-1564 H	Cytobacillus firmus ZZQ-1566 M	Peribacillus muralis ZZQ-4 M	Fictibacillus phosphorivorans ZZQ-1120 M	Cytobacillus firmus ZZQ-1532 H	Cytobacillus firmusZZQ-1567 M	Cytobacillus firmus ZZQ-1617 UH	Cytobacillus firmus ZZQ-1556 H	Priestia aryabhattai ZZQ-1593 H	Bacillus weihenstephanensis ZZQ-1588 H	Bacillus thuringiensis ZZQ-18 UH	Lysinibacillus sphaericus ZZQ-1596 M	Lysinibacillus sphaericus ZZQ-1598 M	Cytobacillus firmus ZZQ-1563 M	Bacillus mycoides ZZQ-1589 M	Bacillus subtilis ZZQ-14 H	Brevibacillus laterosporus ZZQ-1611 UH	Brevibacillus laterosporus ZZQ-1609 H	Priestia endophytica ZZQ-1614 M	Bacillus cereus ZZQ-1578 UH	Bacillus cereus ZZQ-11 M	Bacillus subtilis ZZQ-10 H	Paenibacillus polymyxa ZZQ-1605 UH
Selamectin	0	0	0	0	0	0	0	0	0	0	0	0	0	0	0	0	0	0	0	0	0	0	0	15.3571	0	0	0	0	0	0	0	0	0	0	0	0	0	0	0	0	6.5401	19.2501	6.9542	6.5712	19.7817	20.3186
Prometon	6.1171	0	0	0	0	0	0	0	0	0	0	0	0	0	0	0	0	0	0	0	0	0	0	0	0	0	0	0	0	0	0	6.4489	12.8265	5.7654	6.2893	6.056	6.1692	19.9534	6.4723	19.0649	6.645	12.8733	0	0	0	0
Diethylcarbamazine	0	0	0	0	0	0	0	0	0	0	0	0	0	0	0	0	0	0	0	0	0	0	0	0	0	0	16.8565	16.1466	15.7623	0	0	0	0	0	0	0	0	0	0	0	0	0	0	0	0	0
Crotamiton	0	0	0	0	0	0	0	0	0	0	0	0	0	0	0	0	0	0	0	0	0	0	0	0	0	0	0	0	0	0	0	0	0	0	0	0	0	0	0	19.8615	0	0	0	0	0	0
Amodiaquine	0	0	0	0	0	0	0	0	0	0	0	0	0	0	0	0	0	0	0	0	0	0	0	0	0	15.9339	0	0	0	0	0	0	0	0	0	0	0	0	0	0	0	0	0	0	0	0
Diethyltoluamide	0	0	0	0	0	0	0	0	0	0	0	0	16.4023	16.3602	16.333	16.6179	16.5274	16.5868	19.7181	20.9016	22.3257	22.0145	21.4743	16.4803	16.6014	16.4266	16.3104	16.1251	16.4978	16.6891	16.5385	0	0	0	0	0	0	0	0	0	0	0	0	0	0	0
Phenylacetic acid	0	0	0	0	0	0	0	0	0	0	0	0	0	0	0	0	0	0	0	0	0	0	0	0	0	0	0	15.684	16.1489	16.1259	16.0665	0	0	0	0	0	0	0	0	0	0	0	0	0	0	0
Benzyl benzoate	0	0	0	0	0	0	0	0	0	0	0	0	0	0	0	0	0	0	0	0	0	0	0	0	15.5678	0	0	0	15.2265	0	0	0	0	0	0	0	0	0	0	0	0	0	0	0	0	0
Benzyl alcohol	0	20.3474	19.9859	20.0779	19.3662	19.8905	20.1776	20.1623	20.1258	20.5835	18.4994	19.9309	17.5191	17.9082	17.8216	18.0875	19.2688	19.7314	0	0	0	0	0	0	0	0	0	16.8036	14.9296	0	15.0108	0	0	0	0	0	0	0	0	0	0	0	0	0	0	0

## Sheet: nemeticidal metabolite in Cf
		Selamectin	Prometon	Diethylcarbamazine	Crotamiton	Amodiaquine	Diethyltoluamide	Phenylacetic acid	Benzyl benzoate	Benzyl alcohol
		MCs	Ts	PDs	BSMHCs			SACs
Cytobacillus firmus ZZQ-1532	H	0	0	1	0	0	1	1	0	1
Cytobacillus firmus ZZQ-1617	UH	0	0	0	0	0	1	1	0	0
Cytobacillus firmus ZZQ-1554	UH	0	0	0	0	0	1	0	0	1
Cytobacillus firmus ZZQ-1556	H	0	0	0	0	0	1	1	0	1
Cytobacillus firmus ZZQ-1563	M	0	1	0	0	0	0	0	0	0
Cytobacillus firmus ZZQ-1564	H	1	0	0	0	0	1	0	0	0
Cytobacillus firmus ZZQ-1565	H	0	0	0	0	0	1	0	0	1
Cytobacillus firmus ZZQ-1566	M	0	0	0	0	0	1	0	1	0
Cytobacillus firmus ZZQ-1567	M	0	0	1	0	0	1	1	1	1

## Sheet: dipeptides_tripeptides
Compound	ZZQ-1586	ZZQ-1587	ZZQ-1588	ZZQ-1589	ZZQ-1590	ZZQ-1591	ZZQ-1592	ZZQ-1593	ZZQ-1594	ZZQ-1595	ZZQ-1596	ZZQ-1598	ZZQ-1599	ZZQ-19	ZZQ-20	ZZQ-1604	ZZQ-21	ZZQ-1605	ZZQ-1606	ZZQ-1607	ZZQ-13	ZZQ-1608	ZZQ-1609	ZZQ-1611	ZZQ-1613	ZZQ-14	ZZQ-1614	ZZQ-1615	ZZQ-1616	ZZQ-1531	ZZQ-1544	ZZQ-1547	ZZQ-1119	ZZQ-8	ZZQ-1558	ZZQ-1560	ZZQ-1563	ZZQ-1569	ZZQ-1575	ZZQ-1578	ZZQ-15	ZZQ-1526	ZZQ-10	ZZQ-1583	ZZQ-18	ZZQ-11	ZZQ-1537	ZZQ-1538	ZZQ-1539
Val Val Pro	0	0	0	0	0	0	0	0	0	0	0	0	0	0	0	0	0	0	0	0	0	0	0	0	0	0	0	0	0	0	0	0	0	0	0	0	0	0	0	0	0	0	0	0	0	0	0	0	0
Val Val Asp	0	0	6.3766	0	0	0	0	6.2689	0	0	13.2481	6.8495	0	0	0	0	0	21.0142	6.7592	0	0	0	0	0	19.4424	0	20.3058	0	0	0	7.0802	0	0	0	0	0	12.6588	0	0	0	0	0	0	0	0	6.5178	0	0	0
Val Trp His	0	0	0	0	0	0	0	0	0	0	0	0	0	0	0	0	0	0	0	0	0	0	0	0	0	0	0	0	0	0	0	0	0	0	0	0	0	0	0	0	0	0	0	0	0	0	0	0	0
Val Trp Glu	0	0	0	0	0	0	0	0	0	0	0	0	0	0	0	0	0	13.0356	6.7528	0	0	0	0	0	0	0	0	0	0	0	6.6275	0	0	0	0	19.7082	0	0	0	0	0	0	0	0	0	0	17.862	19.0351	18.4063
Val Trp	0	0	0	0	0	0	0	0	0	0	0	0	0	0	0	0	0	0	0	0	0	0	0	0	0	0	0	0	0	0	0	0	18.6869	0	0	0	0	0	0	0	0	0	0	0	0	0	0	0	0
Val Pro Val	0	17.8743	0	0	0	0	12.5805	0	0	16.0031	0	0	0	0	19.0136	0	0	13.244	0	16.1097	6.2506	0	6.207	5.8723	0	12.8582	0	9.6651	20.2715	15.7193	0	0	17.756	5.9925	18.9745	17.8756	9.5007	6.2322	9.3256	12.3705	6.1726	0	9.3802	6.0529	6.3746	13.06	0	0	0
Val Pro Pro	0	0	0	0	0	0	0	0	0	0	0	0	0	0	0	0	0	0	0	0	0	0	0	0	0	0	0	0	0	0	0	0	0	0	0	0	0	0	0	0	0	0	0	0	0	0	0	0	0
Val Pro Lys	0	0	0	0	0	0	0	0	0	0	0	0	0	0	0	0	0	0	0	0	0	0	0	19.1846	0	0	0	0	0	0	0	0	0	0	0	0	0	0	0	0	0	0	0	0	0	0	0	0	0
Val Pro Gly	0.9452	0	0	0	0	0	0	0	0	0	0	0	0	0	0	3.9284	0	0	0	0	0	0	0	7.631	0	0	4.9321	0	0	0	0	0	2.6325	0	0	0	0	0	0	0	0	0	5.8338	0	0	0	0	0	0
Val Phe Gly	6.3681	0	0	0	0	0	0	0	0	0	0	0	0	0	0	0	0	7.2239	0	0	0	0	0	14.4372	0	0	0	0	0	0	0	0	0	0	0	0	0	0	0	0	0	0	0	0	0	0	0	0	0
Val Lys Tyr	5.9633	18.0751	0	0	0	0	0	0	0	0	0	0	0	0	0	0	0	0	0	0	0	0	0	0	0	0	0	0	0	5.9743	0	0	11.6932	5.8609	0	17.5255	11.7157	0	0	0	6.0069	0	0	0	0	0	0	0	0
Val Leu Ser	0	0	0	0	0	0	0	0	0	0	0	0	0	0	0	0	0	0	0	0	0	0	0	0	0	0	0	0	0	0	0	0	0	0	0	0	0	0	0	0	0	0	0	0	0	0	0	0	0
Val Ile Leu	0	0	0	0	0	0	0	0	0	0	0	0	0	0	0	0	0	0	0	0	0	0	0	0	0	0	0	0	0	0	0	0	4.525	0	0	0	0	0	0	0	0	0	0	0	0	0	0	0	0
Val Gly	0	0	0	0	0	0	0	0	0	0	0	0	0	0	0	0	0	6.667	0	2.67	0	0	0	0	0	0	5.5769	0	0	0	0	0	0	0	0	0	0	0	0	0	0	0	0	0	0	0	0	0	0
Val Asp Pro	0	2.41	0	0	0	0	0	6.3203	0	0	0	0	0	0	0	0	0	6.6286	0	0	0	0	0	0	0	0	6.1916	0	0	0	7.8836	0	0	0	0	14.43	1.79	0	0	0	0	0	3.24	3.085	0	0	0.11	0	0
Val Asn Pro	0	0	0	0	0	0	0	0	0	0	0	0	0	0	0	0	0	0	0	0	0	0	0	0	0	0	0	0	0	0	0	0	0	0	0	0	0	0	0	0	0	0	0	0	0	0	0	0	0
Tyr Val Phe	0	0	0	0	0	0	0	0	0	0	0	0	0	0	0	0	0	0	0	0	0	0	0	0	0	0	0	0	0	0	0	0	0	0	0	0	0	0	0	0	0	0	0	0	0	0	0	0	0
Tyr Val	0	0	0	0	0	0	0	0	0	0	0	0	0	0	0	0	0	0	0	0	0	0	0	0	0	0	0	0	0	0	0	0	12.5875	0	0	0	0	0	0	0	0	0	0	0	0	0	0	0	0
Tyr Tyr Met	0	0	0	0	0	0	0	0	0	0	0	0	0	0	0	0	0	0	0	0	0	0	0	0	0	0	0	0	0	0	0	0	0	0	0	0	0	0	0	0	0	0	0	0	0	0	0	0	0
Tyr Pro Pro	14.7884	0	6.565	10.23	0	0	0	0	0	0	6.88	6.715	0	0	0	22.9635	0	11.435	6.8572	0	0	14.26	14.3214	20.61	0	0	23.1881	10.915	0	0	6.1753	7.2809	0	0	0	20.2267	6.89	0	0	7.4943	7.574	0	8.0431	0	0	7.9581	0	0	0
Tyr Lys Ser	0	0	0	0.2743	0	0	0	0.5835	0.3348	0	0	0	0	0	0	0	0	0	0	0	1.656	5.0443	0	0	0	1.3067	0.0852	0.6651	0	1.2178	0.7452	0	0	0.9255	0.4928	7.1366	0.79356	0	0	0	0	0	0.8666	0.5962	0	0	19.8425	21.1092	20.7793
Tyr Ile Phe	0	0	0	0	0	0	0	0	0	0	0	0	0	0	0	0	0	0	0	0	0	0	0	0	0	0	0	0	0	0	0	0	0	0	22.1557	0	0	0	0	0	0	0	0	0	0	0	0	0	0
Tyr Ile	0	0	0	0	0	0	0	0	0	0	0	0	0	0	0	0	0	0	0	0	0	0	0	0	0	0	0	0	3.115	0	0	0	6.5707	0	3.16	0	0	0	0	0	0	0	0	0	0	0	0	0	0
Tyr Gly Val	0	0	0	0	0	0	0	0	0	0	0	0	0	0	0	0	0	0	0	0	0	0	0	0	0	0	0	0	0	0	0	0	0	0	0	0	0	0	0	0	0	0	0	0	0	0	0	0	0
Tyr Glu Pro	0	0	0	0	0	0	0	0	0	0	0	0	0	0	0	13.6553	0	6.9012	0	0	0	0	0	0	0	0	15.2764	0	0	0	0	0	0	0	0	0	0	0	0	0	6.9543	0	21.0034	0	0	0	0	0	0
Tyr Glu Ile	0	0	0	0	0	0	0	0	0	0	0	0	0	0	0	0	0	0	0	0	0	0	0	0	0	0	0	0	0	0	0	0	0	0	0	0	0	0	0	0	0	0	0	0	0	0	0	18.4376	0
Tyr Glu	0	0	0	0	0	0	0	0	0	0	0	0	0	0	0	0	0	0	0	0	0	0	0	0	0	0	0	0	0	0	0	0	0	0	0	0	0	0	0	0	0	0	0	0	0	0	0	0	0
Tyr Asp Arg	0	0	0	0	0	0	0	0	0	0	0	0	0	0	0	0	0	0	0	0	0	0	0	0	0	0	0	0	0	0	0	0	0	0	0	0	0	0	0	0	0	0	0	0	0	0	0	0	0
Tyr Arg	0	0	0	0	0	0	0	0	0	0	0	0	19.0379	0	0	0	0	0	0	0	0	0	0	0	0	0	0	0	0	0	0	0	0	0	0	0	0	0	0	0	0	6.3199	0	0	0	0	0	0	0
Tyr Ala	0	0	0	0	0	0	0	0	0	0	0	0	0	0	0	0	0	0	0	0	0	0	0	0	0	0	7.8909	0	0	0	0	0	6.3632	0	0	0	0	0	0	0	0	0	0	0	0	0	0	0	0
Trp Ser	0	0	0	0	0	0	0	0	0	0	0	0	0	0	0	0	0	0	0	0	0	0	0	0	0	0	0	0	0	0	0	0	0	0	0	0	0	0	0	0	0	0	0	0	0	0	0	0	0
Trp Pro	6.1793	18.7223	6.3413	12.9449	0	0	12.435	0	19.9028	18.6511	6.3514	0	0	0	6.0205	19.6481	0	13.2183	0	19.0452	21.0368	0	0	18.836	0	20.3405	20.0253	6.2853	0	11.9926	6.265	6.217	19	12.84	19.1344	11.87	12.0898	12.3388	12.3695	0	0	0	14.5085	6.0876	0	6.2714	0	0	0
Trp Phe Trp	0	0	0	0	0	0	0	0	0	0	0	0	0	0	0	0	0	0	0	0	0	0	0	0	0	0	0	0	0	0	0	0	0	0	0	0	0	0	0	0	0	0	0	0	0	0	0	0	0
Trp Met Val	0	0	0	0	0	0	0	0	0	0	0	0	0	0	0	0	0	0	0	0	0	0	0	0	0	0	0	0	0	0	0	0	0	0	0	0	0	0	0	0	0	0	0	0	0	0	0	0	0
Trp His Phe	0	0	0	0	0	0	0	0	0	0	0	0	0	0	0	0	0	0	0	0	0	0	0	0	0	0	0	0	0	0	0	0	0	0	0	0	0	0	0	0	0	0	0	0	0	0	0	0	0
Trp Gly Phe	0.1422	0	0.6607	8.0257	0	0	0	0	7.6944	0	0	6.5314	7.1359	0	0	6.4409	0	6.5586	0	0	0	0	6.0133	0	0	7.6149	0	0	0	0	0	3.545	0	7.5946	6.143	7.6248	0	0	0	0	0	0	3.49	0	0	0	0	0	0
Trp Gln Ile	0	0	0	3.6102	0	0	0	0	3.6052	0	0	0	0	0	0	3.2295	0	0	0	0	0	0	3.2671	0	3.0073	3.6973	0	3.2764	0	0	3.2971	3.4874	2.0741	3.6871	3.5317	3.5534	0	0	0	0	0	0	3.3141	0	0	0	18.0416	18.435	18.0125
Trp Cys Phe	0	0	0	0	0	0	0	0	0	0	0	0	0	0	0	0	0	0	0	0	0	0	0	0	0	0	0	0	0	0	0	0	0	0	0	0	0	0	0	0	0	0	0	0	0	0	0	0	0
Trp Asn Arg	6.2098	12.9837	6.4544	6.6036	19.6414	19.6017	20.371	6.3943	20.4303	7.1465	13.4354	13.0856	20.9735	19.5839	19.3321	20.8689	19.7366	19.4636	6.5184	21.2097	21.751	11.15	22.2483	21.2409	19.3712	22.4759	6.364	22.1777	6.2953	20.9724	6.4907	13.4226	16.14	13.605	21.5968	20.0556	6.7097	19.8738	20.385	9.705	12.9015	19.8228	21.9508	0	0	21.4994	0	18.1456	17.8679
Trp Arg Ala	0	0	0	0	0	0	0	0	0	0	0	0	0	0	0	0	0	0	0	0	0	0	0	0	0	0	0	0	0	0	0	0	0	0	0	0	0	0	0	0	0	0	0	0	0	0	0	0	0
Trp Ala Ser	0	0	0	0	0	0	0	0	0	0	0	0	0	0	0	0	0	0	0	0	0	0	0	0	0	0	0	0	0	0	0	6.9235	18.5354	6.1586	0	18.4468	0	0	6.3033	0	0	0	0	0	0	0	0	0	0
Trp Ala	0	0	0	0	0	0	0	0	0	0	0	0	0	0	0	0	0	0	0	0	0	0	0	0	0	0	0	0	0	0	0	0	0	0	0	0	0	0	0	0	0	0	0	0	0	0	0.3276	0.5959	0.366
Thr Val Pro	13.2702	0	0	0	0	0	0	0	13.6658	0	6.9375	6.8916	0	0	0	20.6675	0	6.7663	7.4355	0	0	0	6.5146	20.46	20.2666	0	22.7629	0	0	0	0	0	19.825	19.3977	0	0	0	0	0	0	0	0	24.4746	0	0	7.6494	0	0	0
Thr Val Ala	0	0	0	0	0	0	0	0	0	0	0	0	0	0	0	0	0	0	0	0	0	0	0	0	0	0	0	0	0	0	0	0	0	0	0	0	0	0	0	0	0	0	0	0	0	0	0	0	0
Thr Trp His	0	0	0	0	0	0	0	0	0	0	0	0	0	0	0	0	0	0	0	0	0	0	0	0	0	0	0	0	0	0	0	0	0	0	0	0	0	0	0	0	0	0	0	0	0	0	0	21.6193	0
Thr Ser Phe	0	0	0	0	0	0	0	0	0	0	0	0	0	0	0	0	0	0	0	0	0	0	0	0	0	0	0	0	0	18.4207	0	0	0	0	0	0	0	0	0	0	0	0	0	0	0	0	0	0	0
Thr Ser Ile	0	0	0	0	0	0	0	0	0	0	0	0	0	0	0	0	0	0	0	0	0	0	0	0	0	0	0	0	0	0	0	0	0	0	0	0	0	0	0	0	0	0	0	0	0	0	0.99	0.415	0.705
Thr Pro	0	0	0	0	0	0	0	0	0	0	0	0	0	0	0	0	0	0	0	0	0	0	0	0	0	0	0	0	0	0	0	0	17.563	0	0	0	0	0	0	0	0	0	0	0	0	0	0	0	0
Thr Phe Asp	0	0	0	0	0	0	0	0	0	0	0	0	0	0	0	0	0	0	0	0	0	0	0	0	0	0	0	0	0	0	12.9136	0	0	0	0	17.7573	0	0	0	0	0	0	0	0	0	0	0	0	0
Thr Lys Trp	0	0	0	0	0	0	0	0	0	0	0	0	0	0	0	0	0	0	0	0	0	0	0	0	0	0	0	0	0	0	0	0	0	0	0	0	0	0	0	0	0	0	0	0	0	0	0	0	0
Thr Leu Pro	13.9432	17.3498	0	0	0	0	0	0	0	0	0	0	0	0	0	20.7898	0	0	7.0234	0	0	0	0	9.49	0	0	21.4811	0	6.299	18.16	0	0	18.375	0	0	12.04	11.8206	0	0	0	0	0	22.7846	0	0	0	0	0	0
Thr Ile Thr	0	0	0	0	0	0	0	0	0	0	0	0	0	0	0	0	0	0	0	0	0	0	0	0	0	0	0	0	0	0	0	0	18.0562	5.9522	0	0	0	0	0	0	0	0	0	0	0	0	0	0	0
Thr Gln Tyr	0	0	0	0	0	0	0	0	0	0	0	0	0	0	0	0	0	0	0	0	0	0	0	0	0	0	0	0	0	0	0	0	0	0	0	0	0	0	0	0	0	0	0	0	0	0	0	0	0
Thr Cys Leu	0	0	0	0	0	0	0	0	0	0	0	0	0	0	0	0	0	0	0	0	0	0	0	0	0	0	0	0	0	0	0	0	0	0	0	0	0	0	0	0	0	0	0	0	0	0	0	0	0
Thr Asp Ile	0	0	0	0	0	0	0	6.0272	0	0	0	0	0	0	0	0	0	0	0	0	0	0	0	0	19.8605	12.6186	0	0	0	0	0	0	19.3544	0	0	12.1735	0	0	0	0	0	0	0	0	0	0	0	0	0
Ser Thr Pro	0	0	0	0	0	0	0	0	0	0	0	0	0	0	0	0	0	20.3334	0	0	0	0	0	0	0	0	0	0	0	0	0	0	0	0	0	0	0	0	0	0	0	0	0	0	0	0	0	0	0
Ser Ser Tyr	6.643	0	13.2185	6.7036	0	0	13.4385	13.7904	0	0	0	0	0	0	0	0	0	0	6.4994	0	0	0	0	0	0	0	0	0	0	21.4894	21.6485	20.2837	0	0	23.1972	21.928	7.1195	0	0	6.6227	0	0	0	0	0	0	19.2779	20.0304	19.4759
Ser Pro Pro	0	0	0	0	0	0	0	0	0	0	0	0	0	0	0	0	0	0	0	0	0	16.96	0	12.2873	0	0	0	0	0	0	0	0	0	0	22.4266	22.7228	6.805	0	0	0	0	0	0	0	0	0	17.4303	20.6794	20.1015
Ser Pro	0	0	0	0	0	0	0	0	0	0	0	0	0	0	0	0	0	0	0	0	0	0	0	0	0	0	0	0	0	0	0	0	0	0	0	0	0	0	0	0	0	0	0	0	0	0	0	0	0
Ser Ile Asp	0	0	0	0	0	0	0	0	0	0	0	0	0	0	0	0	0	0	0	0	0	0	0	0	0	0	0	0	0	0	0	0	0	0	0	0	0	0	0	0	0	0	0	0	0	0	0	0	0
Ser Ile	3.9844	0	0	0	0	0	0	0	0	0	0	0	0	0	0	0	0	8.2159	0	0	0	1.2852	0	5.0829	0	0	8.3166	0	0	0	0	0	8.8596	0	0	0	0	0	0	0	0	0	1.2562	0	0	0	0	0	0
Pro Val Tyr	0	0	0	0	0	0	0	0	0	0	0	0	0	0	0	0	0	0	0	0	0	0	0	0	0	0	0	0	0	0	0	0	0	0	0	0	0	0	0	0	0	0	0	0	0	0	0	0	0
Pro Val Ile	0	0	0	0	0	0	0	0	0	0	0	0	0	0	0	0	0	7.1236	0	0	0	0	0	0	0	0	3.0994	0	0	0	0	0	12.0181	0.1367	0	0	1.8986	0	0	0	0	0	7.2823	0	0	0	0	0	0
Pro Val Gln	13.775	0	0	0	0	0	0	0	0	0	6.45	6.6014	0	0	0	17.475	0	13.0406	6.7425	0	0	0	0	19.66	0	0	17.755	0	0	0	0	0	12.6201	0	0	0	0	0	0	0	0	0	20.8216	0	0	6.605	0	0	0
Pro Tyr Gln	6.7983	0	0	0	0	0	0	0	0	0	6.5568	0	0	0	0	20.4549	0	0	0	0	0	0	0	0	0	0	20.7382	0	0	0	0	0	0	0	0	0	0	0	0	0	0	0	0	0	0	0	0	0	0
Pro Tyr	0.3634	0	0	0	0	0	0	0	0	0	0	0	0	0	0	0	0	6.4812	0	0	0	5.5506	5.2648	4.8131	0	0	0	0	0	0	0	0	7.4837	0	0	0	0	0	0	0	0	0	0	0	0	0	0	0	0
Pro Trp Lys	0	0	0	0	0	0	0	0	0	0	0	0	0	0	0	20.5214	0	0	0	0	0	0	0	0	0	0	0	0	0	0	0	0	0	0	0	0	0	0	0	0	7.1321	0	13.008	0	0	0	0	0	0
Pro Thr Pro	0	0	0	0	0	0	0	19.9024	6.7656	0	0	0	0	0	0	20.0691	0	0	0	0	0	0	0	6.3601	0	20.5725	0	0	0	0	0	0	0	19.9199	0	0	0	0	0	0	0	0	6.486	0	0	0	0	0	0
Pro Thr Met	0	0	0	0	0	0	0	0	0	0	0	0	0	0	0	0	0	0	0	0	0	0	0	0	0	0	0	0	0	0	0	0	0	0	0	0	0	0	0	0	0	0	0	0	0	0	0	0	0
Pro Ser Glu	0	0	0	0	0	0	0	0	0	0	0	0	0	0	0	19.1647	0	0	0	0	0	0	0	0	0	0	0	0	0	0	0	5.8925	0	0	0	18.4732	0	0	6.0991	6.2688	0	0	0	0	0	0	0	0	0
Pro Ser	0	0	0	0	0	0	0	0	0	0	0	0	0	0	0	0	0	0	0	0	0	0	0	0	0	0	0	0	0	0	0	0	0	0	0	0	0	0	0	0	0	0	0	0	0	0	0	0	0
Pro Pro Phe	10.6226	3.0708	14.5775	4.4394	0	0	0	0.0675	0	0	0	0.4846	0	0	0	13.9541	0	11.7106	0.572	0	0	8.2501	11.3686	14.9931	3.2336	0	9.22648	0	7.5515	0	4.8176	4.934	10.4819	3.9324	0	5.931	3.1027	0	3.0336	0.8067	4.3757	0	13.1895	2.4116	0	0.7454	0	0	0
Pro Pro Gly	0	0	0	0	0	0	0	0	0	0	0	0	0	0	0	0	0	0	0	0	0	0	0	0	0	0	18.9236	0	0	0	0	0	0	0	0	0	0	0	0	0	0	0	0	0	0	0	0	0	0
Pro Phe Tyr	0	0	0	0	0	0	0	0	0	0	0	0	0	0	0	0	0	0	0	0	0	0	0	22.4166	0	0	0	0	0	0	0	0	0	0	0	0	0	0	0	0	0	0	0	0	0	0	0	0	0
Pro Phe Pro	0	0	0	0	0	0	0	0	0	0	0	0	0	0	0	0	0	0	0	0	0	0	0	0	0	0	0	0	0	0	0	0	0	0	0	0	0	0	0	0	0	0	0	0	0	0	0	0	0
Pro Phe Gly	0	0	0	0	0	0	0	0	0	0	0	0	0	0	0	0	0	0	0	0	0	0	0	0	0	0	0	0	0	0	0	0	0	0	0	0	0	0	0	0	0	0	0	0	0	0	0	0	0
Pro Phe Glu	11.2744	4.5602	7.3966	7.7966	8.6959	8.1872	8.3424	7.734	7.9934	0	0	0	0	8.6755	8.4955	10.1544	8.7602	7.0902	0	0	0.3401	8.6562	8.1563	5.942	8.4862	7.7236	10.3761	8.1933	5.4758	0	7.8188	0	6.2451	0.0434	8.7134	6.3587	0	8.2612	1.3947	0	0	8.4321	5.2807	0	8.0903	7.2747	19.0125	19.4719	19.0645
Pro Phe	4.4482	0	0.2737	0	0	0	0	0	0	0	0	0	0	0	0	0	0	4.5936	0	0	0	0	0	4.0768	0	0	3.0293	0	0	0	0	0	2.8806	0	0	0	0	0	0	0	0	0	2.2224	0	0	0	0	0	0
Pro Lys Glu	0	0	0	0	0	0	0	0	0	0	0	0	0	0	0	0	0	0	0	0	0	0	0	0	0	0	0	0	0	0	0	0	0	22.3	0	0	0	0	0	0	0	0	0	0	0	0	0	0	0
Pro Lys	0	0	0	0	0	0	0	0	0	0	0	0	0	0	0	0	0	0	0	0	0	0	0	0	0	0	0	0	0	0	0	0	0	0	0	0	0	0	0	0	0	0	0	0	0	0	0	0	0
Pro Leu His	14.0713	0	0	0	0	0	0	0	0	0	6.8701	7.4718	0	0	0	19.9675	0	22.8104	6.8253	0	0	0	6.8858	21.7831	0	0	19.3716	0	0	6.1541	0	0	0	0	0	0	10.3739	0	0	0	7.4094	0	11.0453	0	0	7.8111	0	0	0
Pro His Tyr	0	0	0	0	0	0	0	0	0	0	0	0	0	0	0	19.5399	0	0	0	0	0	0	0	0	0	0	6.59701	0	0	0	0	0	0	0	0	0	0	0	0	0	0	0	12.5337	0	0	0	0	0	0
Pro His His	0	0	0	0	0	0	0	0	0	0	0	0	0	0	0	0	0	6.7157	0	0	0	0	0	0	0	0	14.1426	0	0	0	0	0	0	0	0	0	0	0	0	0	6.8808	0	20.6153	0	0	0	0	0	0
Pro Gly Gly	13.3928	6.8724	6.382	0	20.441	18.5951	20.0241	20.3001	20.648	19.8573	6.1808	12.3817	18.7887	12.5601	20.0274	13.552	20.5921	0	6.232	19.5696	19.5975	19.8692	19.6587	12.1538	13.3268	13.3747	19.2245	19.2507	18.3676	0	12.7794	0	19.6909	13.9013	0	19.9062	13.241	19.8102	20.1344	19.9378	13.4534	12.6148	0	0	13.099	19.5061	0	0	0
Pro Gln Pro	0	0	0	0	0	0	0	0	0	0	0	0	0	0	0	0	0	0	0	0	0	0	0	0	0	0	0	0	0	0	0	0	0	0	0	0	0	0	0	6.1478	0	0	20.597	0	0	0	0	0	0
Pro Gln Leu	14.7333	0	6.5379	0	0	0	0	0	0	0	6.8035	6.6173	0	0	0	21.2203	0	15.8167	0	0	13.0687	0	0	16.4133	17.06	0	21.61	0	0	0	0	6.4053	0	6.2347	6.2096	18.2557	9.42	0	0	6.5001	7.1346	0	23.4966	0	0	7.0543	0	0	0
Pro Asp Met	0	0	0	0	0	0	0	0	0	0	0	0	0	0	0	0	0	0	0	0	0	0	0	0	0	0	0	0	0	0	0	0	0	0	0	0	0	0	0	0	0	0	0	0	0	0	0	0	0
Pro Asp	0	0	0	0	0	0	0	0	0	0	0	0	0	0	0	0	0	0	0	0	0	0	0	0	0	0	0	0	0	0	0	0	0	0	0	0	0	0	0	0	0	0	0	0	0	0	0	0	0
Phe Tyr	0	0	0	0	0	0	0	0	0	0	0	0	0	0	0	0	0	0	0	0	0	0	0	0	0	0	0	0	0	0	0	0	18.301	0	0	0	0	0	0	0	0	0	0	0	0	0	0	0	0
Phe Thr	0	0	0	0	0	0	0	0	0	0	0	0	0	0	0	0	0	0	0	0	0	0	0	0	0	0	0	0	0	0	0	0	6.8571	0	0	4.105	0	0	0	0	0	0	0	0	0	0	0	0	0
Phe Pro Val	0	0	0	0	0	0	0	0	0	0	0	0	0	0	0	0	0	0	0	0	0	0	0	0	0	0	0	0	0	0	0	0	0	0	0	0	0	0	0	0	0	0	0	0	0	0	0	0	0
Phe Pro Ala	0	0	0	0	0	0	0	0	0	0	0	0	0	0	0	0	0	0	0	0	0	0	0	0	0	0	0	0	0	0	0	0	0	0	0	0	0	0	0	0	0	0	19.9862	0	0	0	0	0	0
Phe Phe Tyr	0	0	0	0	0	0	0	0	0	0	0	0	0	0	0	0	0	0	0	0	0	0	0	6.076	0	0	0	0	0	0	0	0	18.4966	6.1607	0	0	0	0	0	0	0	0	0	0	0	0	0	0	0
Phe Phe Pro	0	0	0	0	0	0	0	0	0	0	0	0	0	0	0	0	0	0	0	0	0	0	0	0	0	0	0	0	0	0	0	0	0	0	0	0	0	0	0	0	0	0	0	0	0	0	0	0	0
Phe Phe	0	0	0	0	0	0	0	0	0	0	0	0	0	0	0	0	0	0	0	0	0	0	0	0	0	0	0	0	21.4708	0	0	0	18.769	0	0	0	0	0	0	0	0	0	0	0	0	0	0	0	0
Phe Met	0	0	0	0	0	0	0	0	0	0	0	0	0	0	0	0	0	0	0	0	0	0	0	0	0	0	0	0	0	0	0	0	17.5316	0	0	0	0	0	0	0	0	0	0	0	0	0	0	0	0
Phe Lys Pro	14.7526	0	14.4791	6.6709	0	0	0	0	0	0	6.5964	6.4979	0	0	0	20.0279	0	0	7.0238	0	0	0	0	19.2819	0	0	21.2527	0	0	0	6.9216	0	0	0	0	0	0	0	0	0	0	0	0	0	0	0	0	0	0
Phe Lys Asn	0	0	0	0	0	0	0	0	0	0	0	0	0	0	0	0	0	0	0	0	0	0	0	0	0	0	0	0	0	0	0	0	0	0	0	0	0	0	0	0	0	0	0	0	0	0	0	0	0
Phe Lys Ala	0	0	0	0	0	0	0	0	0	0	0	0	0	0	0	0	0	0	0	0	0	0	0	0	0	0	0	0	0	0	0	0	0	0	0	0	0	0	0	0	0	0	0	0	0	0	0	0	0
Phe Leu Asp	0	0	0	0	0	0	0	0	0	0	0	0	0	0	0	0	0	0	0	0	0	0	0	0	0	0	0	0	0	0	0	0	0	0	0	0	0	0	0	0	0	0	0	0	0	0	0	0	0
Phe Leu	0	0	0	0	0	0	0	0	0	0	0	0	0	0	0	0	0	0	4.6313	0	2.9934	0	0	0	0.1212	0	0	0	0.5014	0	0	0	11.5529	4.4788	0	0	0	0	0	0	0	0	0	0	0	0	0	0	0
Phe Gly Ala	0	0	0	0	0	0	0	0	0	0	0	0	0	0	0	0	0	0	0	0	0	0	0	0	0	0	0	0	0	0	0	0	0	0	0	0	0	0	0	0	0	0	0	0	0	0	0	0	0
Phe Gln Ile	0	0	0	0	0	0	0	0	0	0	0	0	0	0	0	0	0	0	0	0	0	0	0	0	0	0	0	0	0	0	0	0	0	0	0	0	0	0	0	0	0	0	0	0	0	0	0	0	0
Phe Asp Pro	0	0	0	0	0	0	0	0	0	0	0	0	0	0	0	0	0	0	0	0	0	0	0	0	0	0	0	0	0	0	0	0	18.2084	0	0	0	0	0	0	0	0	0	6.1379	0	0	0	0	0	0
Phe Asp	0	0	0	0	0	0	0	0	0	0	0	0	0	0	0	0	0	0	0	0	0	0	0	0	0	0	0	0	0	0	0	0	0	0	0	0	0	0	0	0	0	0	0	0	0	0	0	0	0
Phe Asn Val	0	0	0	0	0	0	0	0	0	0	0	0	0	0	0	0	0	0	0	0	0	0	0	0	0	0	0	0	0	0	0	0	0	0	0	0	0	0	0	0	0	0	0	0	0	0	0	0	0
Phe Ala	0	0	0	0	0	0	0	0	0	0	0	0	0	0	0	0	0	0	0	0.595	0	0	0	0	0	0	0	0	0	0	0	0	6.4421	0	0	0	0	0	0	0	0	0	0	0	0	0	0	0	0
Met Val Arg	0	0	0	0	20.619	20.4558	0	0	0	0	0	0	0	20.5891	20.9482	0	19.8128	0	0	0	0	0	0	0	0	0	0	6.4361	0	0	0	6.2091	0	0	0	0	0	19.7249	6.1334	0	0	0	0	0	20.934	13.8275	0	0	0
Met Val	0	0	0	0	0	0	0	0	0	0	0	0	0	0	0	0	0	0	0	0	0	0	0.2757	0	13.5339	0	0	0	0	0	0	0	0	0	0	0	0	0	0	0	0	0	0	0	0	0	0	0	0
Met Trp Glu	0	0	0	0	0	0	0	0	0	0	0	0	0	0	0	0	0	0	0	0	0	0	0	0	0	0	0	0	0	0	20.286	0	0	0	0	0	0	0	0	0	0	0	0	0	0	0	0	0	0
Met Thr Asp	0	0	0	0	0	0	0	0	0	0	0	0	0	0	0	0	0	0	0	0	0	0	0	0	0	0	0	0	0	0	0	0	17.8333	0	0	0	0	0	0	0	0	0	0	0	0	0	0	0	0
Met Pro	0	0	0	0	0	0	0	0	0	0	0	0	0	0	0	0	0	0	0	0	0	0	0	18.1141	0	0	0	0	0	0	0	6.2671	20.9323	0	0	11.9043	5.8953	0	0	0	0	0	0	0	0	0	0	0	17.546
Met Leu Trp	0	0	0	0	0	0	0	0	0	0	0	0	0	0	0	0	0	0	0	0	0	0	0	0	0	0	0	0	0	0	0	0	0	0	0	0	0	0	0	0	0	0	0	0	0	0	0	0	0
Met His Lys	0	19.1067	0	0	0	0	0	0	14.1176	0	0	0	0	0	0	0	0	0	0	0	6.8921	0	0	12.7187	0	7.2109	20.9781	6.8838	0	0	7.0745	6.3391	19.2231	7.185	0	18.9663	0	0	0	0	0	0	0	0	0	0	16.8892	0	0
Met Glu	0	0	0	0	0	0	0	0	0	0	0	0	0	0	0	0	0	0	0	0	0	0	0	0	0	0	0	0	0	0	0	0	0	0	0	0	0	0	0	0	0	0	0	0	0	0	0	0	0
Lys Val Lys	0	0	0	0	0	0	0	0	0	0	0	0	0	0	0	0	0	0	0	0	0	17.785	22.417	15.395	0	0	0	0	0	0	0	0	0	0	0	0	0	0	0	0	0	0	0	0	0	0	0	0	0
Lys Tyr Lys	0	0	0	0	0	0	0	0	0	0	0	0	0	0	0	0	0	0	0	0	0	0	0	0	0	0	0	0	0	0	0	0	0	0	0	0	0	0	0	0	0	0	0	0	0	0	0	0	0
Lys Pro Lys	0	0	0	0	0	0	0	0	0	0	0	0	0	0	0	0	0	0	0	0	0	12.8908	19.219	19.236	0	0	0	0	0	0	0	0	0	0	0	0	0	0	0	0	0	0	0	0	0	0	0	0	0
Lys Phe Phe	0	0	0	0	0	0	0	0	0	0	0	0	0	0	0	0	0	0	0	0	0	0	0	0	0	0	0	0	0	0	0	0	0	0	0	0	0	0	0	0	0	0	0	0	0	0	0	0	0
Lys Phe	0	0	0	0	0	0	0	0	0	0	0	0	0	0	0	0	0	0	0	0	0	0	0	0	0	0	0	0	0	0	0	0	0	0	0	0	0	0	0	0	0	0	0	0	0	0	0	0	0
Lys Ile	0	0	0	0	0	0	0	0	0	0	0	0	0	0	0	0	0	0	0	0	0	0	0	4.8464	12.6583	0	0	0	0	0	0	0	0	0	0	0	0	0	0	0	0	0	0	0	0	0	0	0	0
Lys Glu Glu	0	0	0	0	0	0	0	14.2571	0	0	0	0	0	0	0	0	0	0	0	0	0	0	0	12.3193	0	0	0	0	0	0	0	0	18.815	0	0	0	0	0	0	0	0	0	0	0	0	0	0	0	0
Lys Asp Asn	0	0	0	0	0	0	0	0	0	0	0	0	0	0	0	0	0	0	0	0	0	6.7929	0	0	0	0	0	0	0	0	0	0	0	0	0	0	0	0	0	0	7.6977	0	22.11	7.0572	0	0	0	0	0
Leu Val Gly	0	0	0	0	0	0	0	0	0	0	0	0	0	0	0	0	0	0	0	0	0	0	0	0	0	0	0	0	0	0	0	0	0	0	0	0	0	0	0	0	0	0	0	0	0	0	0	0	0
Leu Val	0	0	0	0	0	0	0	0	0	0	0	0	0	0	0	0	0	0	0	0	0	0	0	2.0058	0	0	0	0	0	0	0	0	5.4107	0	0	0	0	0	0	0	0	0	0	0	0	0	0	0	0
Leu Tyr Tyr	0	0	0	0	0	0	0	0	0	0	0	0	0	0	0	0	0	0	0	0	0	0	0	0	0	0	0	0	0	0	0	0	0	0	0	0	0	0	0	0	0	0	0	0	0	0	0	0	0
Leu Trp	0	0	0	0	0	0	0	0	0	0	0	0	0	0	0	0	0	0	0	0	0	0	0	0	0	0	0	0	0	0	0	0	18.7494	0	0	0	0	0	0	0	0	0	0	0	0	0	0	0	0
Leu Thr Val	0	0	0	0	0	0	0	0	0	0	0	0	0	0	0	0	0	0	0	0	0	0	0	4.252	0	0	0	0	0	0	0	0	0	0	0	0	0	0	0	0	0	0	0	0	0	0	0	0	0
Leu Thr	0	0	0	0	0	0	0	0	0	0	0	0	0	0	0	0	0	2.86	0	4.9547	0	9.32	0	5.4136	0	0	5.525	0	0	0	0	0	6.625	5.0701	0	4.6551	0	0	0	0	0	0	0	0	0	0	0	0	0
Leu Ser Trp	0	0	0	0	0	0	0	0	0	0	0	0	0	0	0	0	0	0	0	0	0	0	0	0	0	0	0	0	0	0	0	0	0	0	0	0	0	0	0	0	0	0	0	0	0	0	0	0	0
Leu Pro Pro	10.5833	0	8.5705	11.1598	0	0	0	0	0	0	6.9548	6.859	0	0	6.4001	23.3463	6.4819	16.808	7.4604	0	0	0	6.807	21.4092	17.1392	0	24.6284	0	0	12.3113	9.0756	6.8096	12.7483	6.1821	0	18.6954	12.6047	9.9871	21.0054	6.9452	11.025	20.6437	13.088	20.1576	22.308	7.5652	0	0	0
Leu Pro Ile	0	0	0	0	0	0	0	0	0	0	0	0	0	0	0	0	0	0	0	0	0	0	0	0	0	0	0	0	0	0	0	0	0	0	0	0	0	0	0	0	0	0	0	0	0	0	0	0	0
Leu Pro	0	0	0	0	0	0	0	0	0	0	0	0	0	0	0	0	0	0	0	0	0	0	0	0	0	0	1.03325	0	0	0	0	0	0	0	0	0	0	0	0	0	0	0	5.0878	0	0	0	0	0	0
Leu Phe Pro	0	0	0	0	0	0	0	0	0	0	0	0	0	0	0	17.335	0	0	0	0	0	0	0	0	0	0	10.34	0	0	0	0	0	0	0	0	5.07	0	0	0	0	0	0	13.96	0	0	2.97	0	0	0
Leu Phe Gly	0	0	0	0	0	0	0	0	0	0	0	0	0	0	0	0	0	0	0	0	0	0	0	0	0	0	0	0	0	0	0	0	0	0	0	0	0	0	0	0	0	0	0	0	0	0	0	0	0
Leu Met Gly	0	0	0	0	0	0	0	0	0	0	0	0	0	0	0	0	0	0	0	0	0	0	0	0	0	0	0	0	0	0	0	0	0	0	0	0	0	0	0	0	0	0	0	0	0	0	0	0	0
Leu Met	0	0	0	0	0	0	0	0	0	0	0	0	0	0	0	0	0	0	0	0	0	0	0	0	0	0	0	0	0	0	0	0	19.495	0	0	0	0	0	0	0	0	0	0	0	0	0	0	0	0
Leu Lys Lys	0	0	0	0	0	0	0	0	0	0	0	0	0	0	0	0	0	0	0	0	0	0	0	19.29	0	0	0	0	0	0	0	0	0	0	0	0	0	0	0	0	0	0	0	0	0	0	0	0	0
Leu Leu Trp	0	0	0	0	0	0	0	0	0	0	0	0	0	0	0	0	0	0	0	0	19.8478	0	0	0	0	0	0	0	0	0	0	0	0	0	0	0	0	0	0	0	0	0	0	0	0	0	0	0	0
Leu Leu Thr	0	0	0	0	0	0	0	0	0	0	0	0	0	0	0	0	0	0	0	0	0	0	0	0	0	0	0	0	0	0	0	0	0	0	0	0	0	0	0	0	0	0	0	0	0	0	0	0	0
Leu Leu Pro	4.4149	0	0	0	0	0	0	0	0	0	0	0	0	0	0	11.4753	0	6.9176	0	0	0	0	0	0	0	0	11.6533	0	0	0	0	0	0	0	0	0	0	0	0	0	0	0	13.1946	0	0	0	0	0	0
Leu Leu	0	0	0	0	0	0	0	0	0	0	0	0	0	0	0	0	0	0	0	0	0	0	0	0	0	0	0	0	0	0	0	0	2.2964	0	0	0	0	0	0	0	0	0	0	0	0	0	0	0	0
Leu Gly Val	6.12	0	0	0	0	0	0	0	0	0	0	0	0	0	0	3.986	0	5.7863	0	0	0	0	0	6.53	5.0259	0	4.4563	0	0	10.965	0	0	2.3712	5.155	0	10.16	0	0	0	0	0	0	0	0	0	0	0	0	0
Leu Gly Gly	0	0	0	0	0	0	0	0	0	0	0	0	0	0	0	0	0	0	0	0	0	5.9903	0	0	0	0	0	0	0	0	0	0	13.1306	0	0	0	0	0	0	0	0.0217	0	0	0	0	0	0	0	0
Leu Glu His	0	0	0	0	0	0	0	0	0	0	0	0	0	0	0	0	0	0	0	0	0	0	0	0	0	0	0	0	0	0	0	0	0	0	0	0	0	0	0	0	0	0	0	0	0	0	0	0	0
Leu Ala Pro	0	0	0	0	0	0	0	0	0	0	0	0	0	0	0	0	0	0	0	0	0	0	0	0	0	0	0	0	0	0	0	0	0	0	0	0	0	0	0	0	0	0	0	0	0	0	0	0	0
Ile Val Val	0	0	0	0	0	0	0	0	0	0	0	0	0	0	0	0	0	0	0	0	0	0	0	0	0	0	0	0	0	0	0	0	0	0	0	0	0	0	0	0	0	0	0	0	0	0	0	0	0
Ile Tyr Pro	0	0	0	0	0	0	0	0	0	0	0	0	0	0	0	20.6808	0	20.2566	0	0	0	0	0	0	0	0	12.5804	0	0	0	0	0	0	0	0	0	6.2374	0	0	0	7.001	0	21.3075	0	0	6.4199	0	0	0
Ile Ser Phe	0	0	0	0	0	0	0	0	0	0	0	0	0	0	0	0	0	0	0	0	0	0	0	0	0	0	0	0	0	0	0	0	0	18.7672	0	0	0	0	0	0	0	0	0	0	0	0	0	0	0
Ile Ser Asp	0	0	0	0	0	0	0	0	0	0	0	0	0	0	0	0	0	0	0	0	0	0	0	0	0	0	0	0	0	0	0	0	0	0	0	0	0	0	0	0	0	0	0	0	0	0	0	0	0
Ile Pro Phe	0	0	0	0	0	0	0	0	0	0	0	0	0	0	0	0	0	0	0	0	0	0	0	0	0	0	0	0	0	0	0	0	0	0	0	0	0	0	0	0	0	0	0	0	0	0	0	0	0
Ile His Gln	7.6269	0	7.3653	8.0453	0	0	0	0	0	0	0	0	0	0	0	0	0	6.1686	0	0	0	0	0	0.6806	0	0	0	0	0	0	0.5895	0.5452	0	0	0	0	0.4342	0	0	0.4624	0.663	0	0	0	0	0	0	0	0
Ile Cys Trp	0	0	0	0	0	0	0	0	0	0	0	0	0	18.6767	0	0	0	0	0	0	0	0	0	0	0	0	0	0	0	0	0	0	0	0	0	0	0	0	6.078	0	0	0	0	0	0	0	0	0	0
Ile Asp	3.2976	3.2698	0	0	0	0	0	0	0	0	0	0	0	0	0	0	0	2.7421	0	4.852	0	0	2.2866	4.3147	0	0	5.4852	0	0	0	0	0	0	2.9216	0	10.3846	0	0	0	0	1.6165	0	12.3299	0	0	0	0	0	0
Ile Ala Val	0	0	0	0	0	0	0	0	0	0	0	0	0	0	0	0	0	0	0	0	0	0	0	0	0	0	0	0	0	0	0	0	0	0	0	18.6515	0	0	0	0	0	0	0	0	0	0	0	0	0
His Pro Thr	0	0	0	0	0	0	0	0	0	0	0	0	0	0	0	0	0	0	0	0	0	0	0	0	0	0	0	0	0	0	0	0	0	0	0	0	0	0	0	0	0	0	0	0	0	0	0	0	0
His Phe Arg	0	0	0	0	0	0	0	0	0	0	0	0	0	0	0	0	0	0	0	0	0	0	6.6485	0	13.7747	0	0	0	0	0	0	0	0	0	0	0	0	0	0	0	0	0	21.057	0	0	0	0	0	0
His Leu	0	0	0	0	0	0	0	0	0	0	0	0	0	0	0	0	0	6.4938	0	0	0	0	0	0	0	0	0	0	0	0	0	0	0	0	0	0	0	0	0	0	0	0	0	0	0	0	0	0	0
Gly Ser Ile	0	0	0	0	0	0	0	0	0	0	0	0	0	0	0	0	0	0	0	0	0	0	0	16.8532	0	0	0	0	0	0	0	0	0	0	0	0	0	0	0	0	0	0	5.9914	0	0	0	0	0	0
Gly Pro	0	0	0	0	0	0	0	0	0	0	0	0	0	0	0	0	0	0	0	0	0	0	0	0	0	0	0	0	0	0	0	0	17.6266	6.0067	0	0	0	0	0	0	0	0	0	0	0	0	0	0	0
Gly Lys Phe	0	0	0	0	0	0	0	0	0	0	0	0	0	0	0	0	0	0	0	0	18.9417	0	0	0	0	0	0	0	0	6.213	0	0	0	5.9358	0	18.1524	12.1466	0	0	0	0	0	0	0	0	0	16.9337	0	0
Gly Leu	0	0	0	0	0	0	0	0	0	0	0	0	0	0	0	0	0	0	0	0	0	0	0	0	0	0	0	0	0	0	0	0	0	0	0	3.5299	0	0	0	0	0	0	0	0	0	0	0	0	0
Gly Ile Met	6.3883	11.988	6.1704	0	0	0	0	0	0	0	0	0	0	0	6.2438	0	0	0	0	0	0	0	0	0	0	0	0	0	0	0	6.326	0	0	0	0	17.7296	0	0	6.0648	0	0	0	0	0	0	0	0	0	0
Gly Gly Phe	0	0	0	0	0	0	0	0	0	0	0	0	0	0	0	0	0	0	0	0	0	0	0	0	0	0	0	0	0	0	0	0	18.8973	0	0	0	0	0	0	0	0	0	0	0	0	0	0	0	0
Gly Gly Lys	0	17.4734	0	0	0	0	0	0	0	0	0	0	0	0	0	0	0	0	0	0	0	0	0	0	0	0	0	0	0	0	0	0	0	0	0	0	0	0	0	0	0	5.8915	0	0	0	0	0	0	0
Glu Val Val	0	0	0	0	0	0	0	0	0	0	0	0	0	0	0	0	0	0	0	0	0	0	0	18.6218	0	0	0	0	0	0	0	0	0	0	0	0	0	0	0	0	0	0	0	0	0	0	0	0	0
Glu Val Ala	0	0	0	0	0	0	0	0	0	0	0	0	0	0	0	0	0	0	0	0	0	0	0	0	0	0	0	0	0	0	0	0	0	0	0	0	0	0	0	0	0	0	0	0	0	0	0	0	0
Glu Thr Tyr	0	0	0	0	0	0	0	0	0	0	0	0	0	0	0	0	0	0	0	0	0	0	0	0	0	0	0	0	0	0	0	0	0	0	0	17.8422	0	0	0	0	0	0	0	0	0	0	0	0	0
Glu Thr Glu	0	0	0	0	0	0	0	0	0	0	0	0	0	0	0	0	0	0	0	0	0	0	0	0	0	0	0	0	0	0	0	0	0	0	0	0	0	0	0	0	0	0	0	0	0	0	0	0	0
Glu Ser	0	0	0	0	0	0	0	0	0	0	0	0	0	0	0	0	0	0	0	0	0	0	0	0	0	0	0	0	0	0	0	0	0	0	0	0	0	0	0	0	0	0	0	0	0	0	0	0	0
Glu Pro Pro	0	0	0	0	0	0	0	0	0	0	0	0	0	0	0	0	0	0	0	0	0	0	0	0	0	0	0	0	0	0	0	0	0	0	0	0	0	0	0	0	0	0	0	0	0	0	0	0	0
Glu Pro Met	0	0	0	0	0	0	0	0	0	0	0	0	0	0	0	0	0	0	0	0	0	0	0	0	0	0	0	0	0	0	0	0	0	0	0	0	0	0	0	0	0	0	0	0	0	0	0	0	0
Glu Pro Cys	0	0	0	0	0	0	0	0	0	0	0	0	0	0	0	0	0	0	0	0	0	0	0	0	0	0	0	0	0	0	0	0	0	0	0	0	0	0	0	0	0	0	0	0	0	0	0	0	0
Glu Lys Glu	0	0	0	0	0	0	0	0	0	0	0	0	0	0	0	0	0	0	0	0	0	0	0	0	0	0	0	0	0	0	0	0	0	0	0	0	0	0	0	0	0	0	0	0	0	0	0	0	0
Glu Leu Val	0	0	0	0	0	0	0	0	0	0	0	0	0	0	0	0	0	0	0	0	0	0	0	0	0	0	0	0	0	0	0	0	19.0985	0	0	0	0	0	0	0	0	0	0	0	0	0	0	0	0
Glu Leu Pro	0	0	0	0	0	0	0	0	0	0	0	0	0	0	0	0	0	0	0	0	0	0	0	0	0	0	0	0	0	0	0	0	0	0	0	0	0	0	0	0	0	0	20.2878	0	0	0	0	0	0
Glu Ile Leu	0	0	0	0	0	0	0	0	0	0	0	0	0	0	0	0	0	0	0	0	0	0	0	19.5659	0	0	0	0	0	0	0	0	0	0	0	0	0	0	0	0	0	0	0	0	0	0	0	0	0
Glu Glu Ile	0	0	0	0	0	0	0	0	0	0	0	0	0	0	0	0	0	6.2274	0	0	0	0	0	0	0	0	0	0	0	0	0	0	0	0	0	0	0	0	0	0	0	0	0	0	0	0	0	0	0
Glu Glu	0	0	0	0	0	0	0	0	0	0	0	0	0	0	0	0	0	0	0	0	0	0	0	0	0	0	0	0	0	0	0	0	0	0	0	0	0	0	0	0	0	0	0	0	0	0	0	0	0
Glu Asp Ile	0.0466	3.1546	0	0	0	0	0	0	0	0	0	0	0	0	3.1955	0	0	0	0	0	0	0	0	2.298	0	3.2295	0	0	0	3.1339	0	0	2.9117	4.7045	0	3.7865	0	0	0	0	0	0	0	0	0	1.5826	17.0757	18.476	17.6482
Glu Asn Leu	0	0	0	0	0	0	0	0	0	0	0	0	0	0	0	0	0	0	0	0	0	0	0	19.2835	0	0	0	0	0	0	0	0	0	0	0	0	0	0	0	0	0	0	0	0	0	0	0	0	0
Gln Val Leu	0	0	0	0	0	0	0	0	0	0	0	0	0	0	0	0	0	0	0	0	0	0	0	0	0	0	0	0	18.585	0	0	0	0	0	0	0	0	0	0	0	0	0	0	0	0	0	0	0	0
Gln Tyr Tyr	0	0	0	0	0	0	0	0	0	0	0	0	0	0	0	0	0	0	0	0	0	0	0	0	0	0	0	0	0	0	0	0	0	0	0	0	0	0	0	0	0	0	0	0	0	0	0	0	0
Gln Phe Ala	0	0	0	0	0	0	0	0	0	0	0	0	0	0	0	0	0	0	0	0	0	0	0	0	0	0	0	0	0	0	0	0	0	0	0	0	0	0	0	0	0	0	0	0	0	0	0	0	0
Gln His His	0	0	0	0	0	0	0	6.5842	0	0	0	0	0	0	0	0	0	0	0	0	0	0	0	0	0	0	0	0	0	0	0	0	20.2258	0	0	0	0	0	0	0	0	0	0	0	0	0	0	0	0
Gln Asp Trp	0	0	0	0	0	0	0	0	0	0	0	0	0	0	0	0	0	0	0	0	0	0	0	0	0	0	0	0	0	0	0	0	0	0	0	0	0	0	0	0	0	0	0	0	0	0	0	0	0
Gln Arg Trp	0	0	0	0	0	0	0	0	0	0	13.3155	7.1503	0	0	0	0	0	0	0	0	0	0	9.91	22.5537	0	19.1724	0	0	0	0	0	0	16.63	12.81	0	0	0	0	0	0	0	0	0	0	0	7.4619	17.6898	0	0
Cys Glu Cys	0	0	6.8307	13.3737	0	0	0	0	0	0	0	0	0	0	19.577	0	0	0	0	0	0	0	0	0	0	0	0	0	0	0	13.1697	6.0889	19.9933	0	6.3936	0	0	0	6.3298	0	0	6.615	0	0	0	0	0	0	0
Cys Arg Asn	0	0	0	0	0	0	0	0	0	13.3013	0	0	0	0	0	0	0	0	0	0	6.8541	0	0	0	0	0	0	0	0	0	0	21.2111	0	0	0	0	6.6799	0	7.3656	14.5062	21.5714	0	20.8813	13.8879	0	0	0	0	0
Asp Trp	0	0	0	0	0	0	0	0	0	0	0	0	0	0	0	0	0	0	0	0	0	0	0	0	0	0	0	0	0	0	0	0	0	0	0	0	0	0	0	0	0	0	0	0	0	0	0	0	0
Asp Ser Phe	0	0	0	0	0	0	0	0	0	0	0	0	0	0	0	0	0	0	0	0	0	0	0	0	0	0	0	0	0	0	0	0	0	0	0	0	0	0	0	0	0	0	0	0	0	0	0	0	0
Asp Pro Lys	0	0	0	0	0	0	0	0	0	0	0	0	0	0	0	0	0	0	0	0	0	0	0	0	0	0	0	0	0	0	0	0	0	0	0	0	0	0	0	0	0	0	0	0	0	0	0	0	0
Asp Phe Arg	0	0	0	13.4107	0	0	0	0	0	0	7.3271	0	0	0	0	0	0	7.9377	0.2925	0	0	0	0.6031	0	0	0	16.6086	0	0	0	0	0	0	0	0	0	0	0	0	0	0	0	0	0	0	0	18.3055	0	0
Asp Lys Glu	0	0	0	0	0	0	0	0	0	0	0	0	0	0	0	0	0	0	0	0	0	0	0	0	0	0	0	0	0	0	0	0	0	0	0	0	0	0	0	0	0	0	0	0	0	0	0	0	0
Asp Leu Pro	0	0	1.9538	0	0	0	0	0	0	0	0	0	0	0	0	0	0	8.0892	0	0	0	0	0	11.992	0	0	5.0888	0	0	0	0	0	0	0	0	0	0	0	0	0	0	0	6.2817	0	0	0	0	0	0
Asp Gly Phe	0	0	0	0	0	0	0	0	0	0	0	0	0	0	0	0	0	0	0	0	0	0	0	0	0	0	0	0	0	0	0	0	0	0	0	0	0	0	0	0	0	0	0	0	0	0	0	0	0
Asn Val Ala	0	17.7744	0	0	0	0	0	0	0	0	0	0	0	0	0	0	0	0	0	0	0	0	0	0	0	0	0	0	0	0	0	0	0	0	0	17.5811	11.9108	0	6.2177	0	12.7792	0	0	0	0	0	0	0	0
Asn Pro Lys	0	0	0	0	0	0	0	0	0	0	0	0	0	0	0	0	0	0	0	0	0	0	0	0	0	0	0	0	0	0	0	0	0	0	0	0	0	0	0	0	0	0	0	0	0	0	0	0	0
Asn Phe Val	0	0	0	0	0	0	0	0	0	0	0	0	0	0	0	0	0	0	0	0	0	0	0	0	0	0	0	0	0	0	6.2536	0	0	0	0	18.2169	0	0	0	0	0	0	0	12.2855	0	0	0	0	0
Asn Ile Phe	0	0	0	0	0	0	0	0	0	0	0	0	0	0	0	0	0	0	0	0	0	0	0	0	0	0	0	0	0	0	0	0	0	0	0	0	0	0	0	0	0	0	0	0	0	0	0	0	0
Asn Gly Gly	0	0	0	0	0	0	0	0	0	0	0	0	0	0	0	0	0	0	0	0	0	0	0	0	0	0	0	0	0	0	0	0	0	0	0	0	0	0	0	0	0	0	0	0	0	0	0	0	0
Asn Arg Arg	0	0	0	0	0	0	0	0	0	0	0	0	0	0	0	0	0	0	0	0	0	0	0	0	0	0	0	0	0	0	0	0	0	0	0	0	0	0	0	0	0	0	0	0	0	0	0	0	0
Arg Val Pro	6.2356	6.7663	6.961	0.6681	0.3742	0	6.4326	6.8713	7.2026	0	0	0	0	0	6.8221	0	6.5154	0	6.7356	0	0.0154	0	0	0	0	7.0147	6.2193	6.9946	6.4278	7.0169	0	6.8901	7.1694	0.6788	0	0.5858	0	7.5828	0.9025	7.7929	0	6.91	0	8.1521	6.778	0	0	0	0
Arg Tyr Val	0	0	12.8705	0	0	0	0	0	0	0	0	0	0	0	0	0	0	0	0	0	0	0	0	18.4956	0	0	0	0	0	0	0	0	0	0	0	0	0	0	0	0	0	0	0	0	0	0	0	0	0
Arg Lys Asp	0	0	0	0	0	0	0	0	0	0	0	0	0	0	0	0	0	0	0	0	0	0	0	0	0	0	0	0	0	0	0	0	0	0	0	0	0	0	0	0	0	0	0	0	0	0	0	0	0
Arg Arg His	6.1911	18.8929	6.1614	0	0	0	0	0	0	0	0	0	0	0	6.1862	0	0	0	0	12.4503	0	0	0	0	0	0	0	0	0	0	0	0	17.5841	0	0	0	0	0	0	0	0	0	0	0	0	0	0	0	0
Ala Val Tyr	0	0	0	0	0	0	0	0	0	0	0	0	0	0	0	0	0	0	0	0	0	0	0	0	0	0	0	0	0	0	0	0	0	0	0	0	0	0	0	0	0	0	0	0	0	0	0	0	0
Ala Tyr Pro	0	20.4576	0	6.5807	0	0	20.4188	0	0	9.7868	0	0	12.9654	0	0	0	0	0	0	20.0674	0	0	0	17.6548	0	0	19.7026	0	0	19.6702	0	6.1042	20.0148	0	13.1905	19.1828	6.2351	0	0	10.0821	12.8503	0	0	6.3254	0	0	0	0	0
Ala Pro Val	10.6625	0	0	0	0	0	0	0	0	0	7.0647	7.6522	0	0	0	14.627	0	21.015	7.3605	0	0	0	0	21.4538	0	0	21.3261	0	0	0	0	0	20.1712	0	0	0	6.477	0	0	0	6.4346	0	23.7453	0	0	7.1526	18.3573	0	0
Ala Pro Glu	0	0	0	0	0	0	0	0	0	0	0	0	0	0	0	0	0	0	0	0	0	0	0	0	0	0	0	0	0	0	0	0	0	0	0	0	0	0	0	0	0	0	0	0	0	0	0	0	0
Ala Pro Ala	0	0	0	0	0	0	0	0	0	0	0	0	0	0	0	0	0	0	0	0	0	0	0	0	0	0	0	0	0	0	0	0	0	0	0	0	0	0	0	0	0	0	0	0	0	0	0	0	0
Ala Pro	0	0	0	0	0	0	0	0	0	0	0	0	0	0	0	0	0	0	0	0	0	0	0	0	0	0	0	0	0	0	0	0	17.5707	0	0	0	0	0	0	0	0	0	0	0	0	0	0	0	0
Ala Phe Glu	6.3641	0	0	0	0	0	0	0	0	0	0	0	0	0	0	20.7137	0	0	0	0	0	0	0	0	0	0	21.7011	0	0	0	0	0	0	0	0	0	0	0	0	0	0	0	0	0	0	0	0	0	0
Ala Ile	0	0	0	0	0	0	0	0	0	0	0	0	0	0	0	0	0	0	0	0	0	0	0	0	0	0	0	0	0	0	0	0	0	0	0	0	0	0	0	0	0	0	0	0	0	0	0	0	0
Ala Gly Lys	0	17.2868	0	0	0	0	0	0	0	0	0	0	0	0	0	0	0	0	0	0	0	0	0	0	0	0	0	0	0	18.2357	0	0	17.1394	5.7259	0	0	6.0284	0	5.962	0	0	0	0	0	0	0	0	0	0
[truncated: 22 more columns]

## Sheet: cyclopeptide
	Bacillus mycoides ZZQ-1586 M	Bacillus mycoides ZZQ-1587 H	Bacillus mycoides ZZQ-1592 M	Cytobacillus firmus ZZQ-1563 M	Paenibacillus dendritiformis ZZQ-1607 H	Bacillus atrophaeus ZZQ-1604 H	Bacillus weihenstephanensis ZZQ-1588 H	Bacillus mycoides ZZQ-1589 M	Paenibacillus larvae ZZQ-1569 H	Bacillus amyloliquefaciens ZZQ-1594 M	Bacillus thuringiensis ZZQ-1547 UH	Bacillus toyonensis ZZQ-1575 UH	Bacillus thuringiensis ZZQ-20 L	Priestia megaterium ZZQ-5 UH	Bacillus cereus ZZQ-1558 UH	Bacillus subtilis ZZQ-14 H	Bacillus thuringiensis ZZQ-1544 UH	Bacillus thuringiensis ZZQ-1583 UH	Bacillus licheniformis ZZQ-11 M	Lysinibacillus sphaericus ZZQ-1595 L	Cytobacillus firmus ZZQ-1564 H	Lysinibacillus sphaericus ZZQ-1596 M	Bacillus licheniformis ZZQ-1615 UH	Cytobacillus firmus ZZQ-1617 UH	Bacillus subtilis ZZQ-10 H	Bacillus vallismortis ZZQ-13 H	Bacillus safensis ZZQ-1560 L	Brevibacillus laterosporus ZZQ-1611 UH	Priestia endophytica ZZQ-1614 M	Bacillus subtilis ZZQ-8 H	Lysinibacillus sphaericus ZZQ-1599 H	Bacillus thuringiensis ZZQ-1526 UH	Bacillus toyonensis ZZQ-15 UH	Bacillus weihenstephanensis ZZQ-1576 UH	Bacillus thuringiensis ZZQ-1522 UH	Bacillus thuringiensis ZZQ-1551 UH	Bacillus thuringiensis ZZQ-1553 UH	Bacillus thuringiensis ZZQ-1524 H	Bacillus thuringiensis ZZQ-1552 UH	Paenibacillus polymyxa ZZQ-1605 UH	Fictibacillus arsenicus ZZQ-1119 UH	Cytobacillus firmus ZZQ-1556 H	Brevibacillus brevis ZZQ-1606 H	Shouchella lehensis ZZQ-1613 H	Brevibacillus brevis ZZQ-1616 H	Brevibacillus agri ZZQ-1555 H	Cytobacillus firmus ZZQ-1554 UH	Cytobacillus firmus ZZQ-1532 H	Cytobacillus firmus ZZQ-1567 M
Tyr Arg	0	0	0	0	0	0	0	0	19.0379	0	0	0	0	0	0	0	0	0	0	0	0	0	0	0	0	0	0	0	0	0	0	0	0	0	0	6.31993	0	0	0	0	0	0	0	0	0	0	0	0	0
Trp Pro	6.17933	18.7223	6.34126	12.9449	12.435	19.9028	18.6511	6.35142	0	6.02055	19.6481	13.2183	0	19.0452	21.0368	0	0	18.836	0	20.3405	20.0253	6.28527	0	11.9926	6.26498	6.21704	19	12.84	19.1344	11.87	12.0898	12.3388	12.3695	0	0	0	14.5085	6.08758	6.27142	15.6041	0	0	16.3305	0	0	15.5486	0	15.5159	0
Thr Ser Phe	0	0	0	0	0	0	0	0	0	0	0	0	0	0	0	0	0	0	0	0	0	0	0	18.4207	0	0	0	0	0	0	0	0	0	0	0	0	0	0	0	0	0	0	0	15.2483	0	0	0	15.5688	15.0794
Ser Ile	3.98438	0	0	0	0	0	0	0	0	0	0	8.21587	0	0	0	1.28517	0	5.0829	0	0	8.31661	0	0	0	0	0	8.85962	0	0	0	0	0	0	0	0	0	1.25623	0	0	0	0	0	1.65086	0	0	0	0	0	0
Pro Tyr	0.363449	0	0	0	0	0	0	0	0	0	0	6.48119	0	0	0	5.55056	5.26485	4.81309	0	0	0	0	0	0	0	0	7.48374	0	0	0	0	0	0	0	0	0	0	0	0	0.822567	5.74104	0	1.56135	4.63577	0	0	4.56396	0	0
Pro Asp	0	0	0	0	0	0	0	0	0	0	0	0	0	0	0	0	0	0	0	0	0	0	0	0	0	0	0	0	0	0	0	0	0	0	0	0	0	0	0	0	0	0	0	0	15.9511	0	0	0	15.2112
Phe Leu	0	0	0	0	0	0	0	0	0	0	0	0	4.63134	0	2.99345	0	0	0	0.121177	0	0	0	0.501361	0	0	0	11.5529	4.47876	0	0	0	0	0	0	0	0	0	0	0	0	16.185	16.1125	17.335	15.6843	0	0	0	16.9044	15.29
Leu Trp	0	0	0	0	0	0	0	0	0	0	0	0	0	0	0	0	0	0	0	0	0	0	0	0	0	0	18.7494	0	0	0	0	0	0	0	0	0	0	0	0	0	0	0	14.8076	0	0	0	0	0	0
Leu Leu	0	0	0	0	0	0	0	0	0	0	0	0	0	0	0	0	0	0	0	0	0	0	0	0	0	0	2.29644	0	0	0	0	0	0	0	0	0	0	0	0	0	0	0	0	0	0	0	0	0	0
His Leu	0	0	0	0	0	0	0	0	0	0	0	6.49384	0	0	0	0	0	0	0	0	0	0	0	0	0	0	0	0	0	0	0	0	0	0	0	0	0	0	0	0	0	0	0	0	0	0	0	0	0
Gly Pro	0	0	0	0	0	0	0	0	0	0	0	0	0	0	0	0	0	0	0	0	0	0	0	0	0	0	17.6266	6.00665	0	0	0	0	0	0	0	0	0	0	0	0	0	0	0	0	0	0	0	0	0
Gly Leu	0	0	0	0	0	0	0	0	0	0	0	0	0	0	0	0	0	0	0	0	0	0	0	0	0	0	0	0	0	3.52986	0	0	0	0	0	0	0	0	0	0	0	0	2.96396	0	0	0	0	0	0
Asp Trp	0	0	0	0	0	0	0	0	0	0	0	0	0	0	0	0	0	0	0	0	0	0	0	0	0	0	0	0	0	0	0	0	0	0	0	0	0	0	0	0	0	0	0	0	0	0	0	15.5423	0
Cyclo(-Pro-Tyr-)	0	0	0	0	0	0	0	0	0	0	0	0	0	0	0	0	0	0	0	0	0	0	0	0	0	0	0	0	0	0	0	0	0	4.40725	13.4172	0	0	0	0	0	0	0	0	0	0	0	0	0	0
Cyclo-(D-seryl-L-tyrosyl)	0	0	0	0	0	0	0	0	0	0	0	0	0	0	0	0	0	0	0	0	0	0	0	0	0	0	0	0	0	0	0	0	0	0	0	0	0	0	0	0	0	0	0	0	0	0	0	0	0
[truncated: 8 more columns]
