# Supplementary material for: Metabolomics analysis reveals diverse nematicidal metabolites from spore-forming bacteria
Source: AIMS Microbiol. 2026 Apr 23;12(2):211–23. doi: 10.3934/microbiol.2026009 (PMC13370276; doi:10.3934/microbiol.2026009)
Supplement: Supplementary file 2 [file microbiol-12-02-009-s002.xls]

## Sheet: Strains
Strains	Taxonomy	Genome sequence
ZZQ-10	Bacillus subtilis	Unreleased
ZZQ-11	Bacillus licheniformis	Unreleased
ZZQ-1119	Fictibacillus arsenicus
ZZQ-1120	Fictibacillus phosphorivorans	Unreleased
ZZQ-13	Bacillus vallismortis
ZZQ-14	Bacillus subtilis	Unreleased
ZZQ-15	Bacillus toyonensis
ZZQ-1522	Bacillus thuringiensis
ZZQ-1524	Bacillus thuringiensis
ZZQ-1526	Bacillus thuringiensis
ZZQ-1531	Cytobacillus firmus
ZZQ-1532	Cytobacillus firmus	Unreleased
ZZQ-1533	Bacillus amyloliquefaciens	Unreleased
ZZQ-1534	Lysinibacillus sphaericus	Unreleased
ZZQ-1535	Lysinibacillus sphaericus	Unreleased
ZZQ-1536	Bacillus safensis	Unreleased
ZZQ-1537	Bacillus safensis	Unreleased
ZZQ-1538	Bacillus safensis	Unreleased
ZZQ-1539	Bacillus safensis	Unreleased
ZZQ-1540	Bacillus thuringiensis	Unreleased
ZZQ-1544	Bacillus thuringiensis
ZZQ-1547	Bacillus thuringiensis
ZZQ-1551	Bacillus thuringiensis
ZZQ-1552	Bacillus thuringiensis
ZZQ-1553	Bacillus thuringiensis
ZZQ-1554	Cytobacillus firmus	Unreleased
ZZQ-1555	Brevibacillus agri	Unreleased
ZZQ-1556	Cytobacillus firmus	Unreleased
ZZQ-1557	Bacillus subtilis	Unreleased
ZZQ-1558	Bacillus cereus
ZZQ-1560	Bacillus safensis
ZZQ-1563	Cytobacillus firmus	Unreleased
ZZQ-1564	Cytobacillus firmus	Unreleased
ZZQ-1565	Cytobacillus firmus	Unreleased
ZZQ-1566	Cytobacillus firmus	Unreleased
ZZQ-1567	Cytobacillus firmus	Unreleased
ZZQ-1568	Lederbergia galactosidilytica	Unreleased
ZZQ-1569	Paenibacillus larvae
ZZQ-1575	Bacillus toyonensis
ZZQ-1576	Bacillus weihenstephanensis
ZZQ-1578	Bacillus cereus	Unreleased
ZZQ-1583	Bacillus thuringiensis
ZZQ-1586	Bacillus mycoides
ZZQ-1587	Bacillus mycoides
ZZQ-1588	Bacillus weihenstephanensis	Unreleased
ZZQ-1589	Bacillus mycoides	Unreleased
ZZQ-1590	Bacillus mycoides	Unreleased
ZZQ-1591	Bacillus cereus	Unreleased
ZZQ-1592	Bacillus mycoides
ZZQ-1593	Priestia aryabhattai	Unreleased
ZZQ-1594	Bacillus amyloliquefaciens	Unreleased
ZZQ-1595	Lysinibacillus sphaericus
ZZQ-1596	Lysinibacillus sphaericus	Unreleased
ZZQ-1597	Lysinibacillus fusiformis	Unreleased
ZZQ-1598	Lysinibacillus sphaericus	Unreleased
ZZQ-1599	Lysinibacillus sphaericus
ZZQ-1604	Bacillus atrophaeus
ZZQ-1605	Paenibacillus polymyxa	Unreleased
ZZQ-1606	Brevibacillus brevis
ZZQ-1607	Paenibacillus dendritiformis
ZZQ-1608	Brevibacillus laterosporus
ZZQ-1609	Brevibacillus laterosporus	Unreleased
ZZQ-1611	Brevibacillus laterosporus	Unreleased
ZZQ-1613	Shouchella lehensis
ZZQ-1614	Priestia endophytica	Unreleased
ZZQ-1615	Bacillus licheniformis
ZZQ-1616	Brevibacillus brevis
ZZQ-1617	Cytobacillus firmus	Unreleased
ZZQ-18	Bacillus thuringiensis	Unreleased
ZZQ-19	Bacillus thuringiensis	Unreleased
ZZQ-20	Bacillus thuringiensis	Unreleased
ZZQ-21	Bacillus thuringiensis	Unreleased
ZZQ-4	Peribacillus muralis	Unreleased
ZZQ-5	Priestia megaterium	Unreleased
ZZQ-6	Bacillus subtilis	Unreleased
ZZQ-7	Bacillus subtilis	Unreleased
ZZQ-8	Bacillus subtilis

## Sheet: Statistics
strains	PKS	NRPS	PKS-NRPS
ZZQ-1555	1 T3pks	1 Nrps	1 Nrps-transatpks-t1pks
ZZQ-1609	1 T3pks	16 Nrps	2 Nrps-T1pks, 3 Transatpks, 1 Nrps-transatpks-otherks-bacteriocin
ZZQ-1611	1 T3pks	14 Nrps	2 Nrps-T1pks, 3 Transatpks, 1 Nrps-transatpks-otherks-bacteriocin,1 Nrps-bacteriocin
ZZQ-1605		12 Nrps	2 Transatpks, 2 Nrps-transatpks, 1 Nrps-t1pks, 1 Otherks-nrps-transatpks
ZZQ-1614	1 T3pks, 1 T2pks	3 Nrps
ZZQ-1532	1 T3pks
ZZQ-1617	1 T3pks
ZZQ-1554	1 T3pks
ZZQ-1556	1 T3pks
ZZQ-1563	1 T3pks
ZZQ-1564	1 T3pks
ZZQ-1565	1 T3pks
ZZQ-1566	1 T3pks
ZZQ-1567	1 T3pks
ZZQ-1568	1 T3pks
ZZQ-5	1 T3pks
ZZQ-1593	1 T3pks
ZZQ-4	1 T3pks	1 Nrps
ZZQ-1536	1 T3pks	4 Nrps	1 Nrps-T1pks
ZZQ-1537	1 T3pks	4 Nrps
ZZQ-1538	1 T3pks	2 Nrps	1 Nrps-T1pks
ZZQ-1539	1 T3pks	2 Nrps	1 Nrps-T1pks
ZZQ-11	1 T3pks	4 Nrps
ZZQ-1594	1 T3pks, 1 Otherks	9 Nrps	4 Transatpks, 2 Nrps-transatpks, 1 Nrps-bacteriocin
ZZQ-1533	1 T3pks, 1 Otherks	8 Nrps	4 Transatpks, 2 Nrps-transatpks, 1 Nrps-bacteriocin
ZZQ-14	1 T3pks	11 Nrps	1 Otherks-nrps-transatpks
ZZQ-6	1 T3pks	14 Nrps	1 Otherks-nrps-transatpks
ZZQ-7	1 T3pks	11 Nrps	1 Otherks-nrps-transatpks
ZZQ-1557	1 T3pks	5 Nrps
ZZQ-10		8 Nrps
ZZQ-19		8 Nrps	1 Ladderane-nrps-t1pks
ZZQ-20		8 Nrps	1 Ladderane-nrps-t1pks
ZZQ-1540		4 Nrps	2 Nrps-T1pks
ZZQ-18		3 Nrps	1 Nrps-T1pks
ZZQ-1591		6 Nrps	1 Nrps-t1pks-lantipeptide
ZZQ-1578		3 Nrps
ZZQ-21		8 Nrps	1 Ladderane-nrps-t1pks
ZZQ-1588		7 Nrps
ZZQ-1589		3 Nrps
ZZQ-1590		8 Nrps	2 Nrps-T1pks
ZZQ-1120	1 T3pks
ZZQ-1597	1 T3pks	2 Nrps
ZZQ-1596	1 T3pks	2 Nrps
ZZQ-1598	1 T3pks	2 Nrps
ZZQ-1534	1 T3pks	11 Nrps
ZZQ-1535	1 T3pks	11 Nrps

## Sheet: nematicidal activity
Strains	Nematicidal activity	Level
ZZQ-10	0.44	H				Nematicidal activity	>0.6		UH
ZZQ-11	0.31	M					>0.4	<0.6	H
ZZQ-1119	0.73	UH					>0.2	<0.4	M
ZZQ-1120	0.37	M						<0.2	L
ZZQ-13	0.45	H
ZZQ-14	0.58	H
ZZQ-15	0.66	UH
ZZQ-1522	0.64	UH
ZZQ-1524	0.53	H
ZZQ-1526	0.86	UH
ZZQ-1531	0.44	H
ZZQ-1532	0.57	H
ZZQ-1533	0.63	UH
ZZQ-1534	0.65	UH
ZZQ-1535	0.71	UH
ZZQ-1536	0.68	UH
ZZQ-1537	0.51	H
ZZQ-1538	0.48	H
ZZQ-1539	0.44	H
ZZQ-1540	0.67	UH
ZZQ-1544	0.84	UH
ZZQ-1547	0.76	UH
ZZQ-1551	0.86	UH
ZZQ-1552	0.86	UH
ZZQ-1553	0.86	UH
ZZQ-1554	0.71	UH
ZZQ-1555	0.44	H
ZZQ-1556	0.46	H
ZZQ-1557	0.37	M
ZZQ-1558	0.63	UH
ZZQ-1560	0.18	L
ZZQ-1563	0.39	M
ZZQ-1564	0.47	H
ZZQ-1565	0.45	H
ZZQ-1566	0.38	M
ZZQ-1567	0.28	M
ZZQ-1568	0.29	M
ZZQ-1569	0.52	H
ZZQ-1575	0.76	UH
ZZQ-1576	0.78	UH
ZZQ-1578	0.86	UH
ZZQ-1583	0.72	UH
ZZQ-1586	0.25	M
ZZQ-1587	0.44	H
ZZQ-1588	0.44	H
ZZQ-1589	0.33	M
ZZQ-1590	0.11	L
ZZQ-1591	0.37	M
ZZQ-1592	0.32	M
ZZQ-1593	0.44	H
ZZQ-1594	0.38	M
ZZQ-1595	0.19	L
ZZQ-1596	0.26	M
ZZQ-1597	0.57	H
ZZQ-1598	0.38	M
ZZQ-1599	0.58	H
ZZQ-1604	0.58	H
ZZQ-1605	0.62	UH
ZZQ-1606	0.58	H
ZZQ-1607	0.57	H
ZZQ-1608	0.58	H
ZZQ-1609	0.49	H
ZZQ-1611	0.62	UH
ZZQ-1613	0.47	H
ZZQ-1614	0.31	M
ZZQ-1615	0.62	UH
ZZQ-1616	0.58	H
ZZQ-1617	0.73	UH
ZZQ-18	0.63	UH
ZZQ-19	0.39	M
ZZQ-20	0.18	L
ZZQ-21	0.54	H
ZZQ-4	0.38	M
ZZQ-5	0.71	UH
ZZQ-6	0.57	H
ZZQ-7	0.67	UH
ZZQ-8	0.42	H
OP50	0.03	CK
